# Supplementary material for: Investigating the causal links among gut microbiome features, inflammation-related proteins, and diverticular disease: Insights from a mediation Mendelian randomization study
Source: Medicine (Baltimore). 2025 May 30;104(22):e42676. doi: 10.1097/MD.0000000000042676 (PMC12129536; doi:10.1097/MD.0000000000042676)
Supplement: Supplementary file 1 [file medi-104-e42676-s001.xlsx]

## Sheet: Supplementary Table S1
Supplementary Table S1: Detailed Information on 412 Gut Microbiome Features.
id	Traits
GCST90027647	TRPSYN.PWY..L.tryptophan.biosynthesis
GCST90027648	UBISYN.PWY..superpathway.of.ubiquinol.8.biosynthesis..prokaryotic.
GCST90027649	UDPNAGSYN.PWY..UDP.N.acetyl.D.glucosamine.biosynthesis.I
GCST90027650	X1CMET2.PWY..N10.formyl.tetrahydrofolate.biosynthesis
GCST90027651	k_Bacteria.p_Actinobacteria.c_Actinobacteria
GCST90027652	k_Bacteria.p_Bacteroidetes.c_Bacteroidia
GCST90027653	k_Bacteria.p_Firmicutes.c_Bacilli
GCST90027654	k_Bacteria.p_Firmicutes.c_Clostridia
GCST90027655	k_Bacteria.p_Firmicutes.c_Erysipelotrichia
GCST90027656	k_Bacteria.p_Firmicutes.c_Negativicutes
GCST90027657	k_Bacteria.p_Proteobacteria.c_Betaproteobacteria
GCST90027658	k_Bacteria.p_Proteobacteria.c_Deltaproteobacteria
GCST90027659	k_Bacteria.p_Proteobacteria.c_Gammaproteobacteria
GCST90027660	k_Bacteria.p_Verrucomicrobia.c_Verrucomicrobiae
GCST90027661	k_Bacteria.p_Actinobacteria.c_Actinobacteria.o_Actinomycetales.f_Micrococcaceae
GCST90027662	k_Bacteria.p_Actinobacteria.c_Actinobacteria.o_Bifidobacteriales.f_Bifidobacteriaceae
GCST90027663	k_Bacteria.p_Actinobacteria.c_Actinobacteria.o_Coriobacteriales.f_Coriobacteriaceae
GCST90027664	k_Bacteria.p_Bacteroidetes.c_Bacteroidia.o_Bacteroidales.f_Bacteroidaceae
GCST90027665	k_Bacteria.p_Bacteroidetes.c_Bacteroidia.o_Bacteroidales.f_Bacteroidales_noname
GCST90027666	k_Bacteria.p_Bacteroidetes.c_Bacteroidia.o_Bacteroidales.f_Porphyromonadaceae
GCST90027667	k_Bacteria.p_Bacteroidetes.c_Bacteroidia.o_Bacteroidales.f_Prevotellaceae
GCST90027668	k_Bacteria.p_Bacteroidetes.c_Bacteroidia.o_Bacteroidales.f_Rikenellaceae
GCST90027669	k_Bacteria.p_Firmicutes.c_Bacilli.o_Lactobacillales.f_Lactobacillaceae
GCST90027670	k_Bacteria.p_Firmicutes.c_Bacilli.o_Lactobacillales.f_Streptococcaceae
GCST90027671	k_Bacteria.p_Firmicutes.c_Clostridia.o_Clostridiales.f_Clostridiaceae
GCST90027672	k_Bacteria.p_Firmicutes.c_Clostridia.o_Clostridiales.f_Clostridiales_noname
GCST90027673	k_Bacteria.p_Firmicutes.c_Clostridia.o_Clostridiales.f_Eubacteriaceae
GCST90027674	k_Bacteria.p_Firmicutes.c_Clostridia.o_Clostridiales.f_Lachnospiraceae
GCST90027675	k_Bacteria.p_Firmicutes.c_Clostridia.o_Clostridiales.f_Oscillospiraceae
GCST90027676	k_Bacteria.p_Firmicutes.c_Clostridia.o_Clostridiales.f_Ruminococcaceae
GCST90027677	k_Bacteria.p_Firmicutes.c_Erysipelotrichia.o_Erysipelotrichales.f_Erysipelotrichaceae
GCST90027678	k_Bacteria.p_Firmicutes.c_Negativicutes.o_Selenomonadales.f_Acidaminococcaceae
GCST90027679	k_Bacteria.p_Firmicutes.c_Negativicutes.o_Selenomonadales.f_Veillonellaceae
GCST90027680	k_Bacteria.p_Proteobacteria.c_Betaproteobacteria.o_Burkholderiales.f_Burkholderiales_noname
GCST90027681	k_Bacteria.p_Proteobacteria.c_Betaproteobacteria.o_Burkholderiales.f_Oxalobacteraceae
GCST90027682	k_Bacteria.p_Proteobacteria.c_Betaproteobacteria.o_Burkholderiales.f_Sutterellaceae
GCST90027683	k_Bacteria.p_Proteobacteria.c_Deltaproteobacteria.o_Desulfovibrionales.f_Desulfovibrionaceae
GCST90027684	k_Bacteria.p_Proteobacteria.c_Gammaproteobacteria.o_Enterobacteriales.f_Enterobacteriaceae
GCST90027685	k_Bacteria.p_Proteobacteria.c_Gammaproteobacteria.o_Pasteurellales.f_Pasteurellaceae
GCST90027686	k_Bacteria.p_Verrucomicrobia.c_Verrucomicrobiae.o_Verrucomicrobiales.f_Verrucomicrobiaceae
GCST90027687	k_Bacteria.p_Actinobacteria.c_Actinobacteria.o_Actinomycetales.f_Micrococcaceae.g_Rothia
GCST90027688	k_Bacteria.p_Actinobacteria.c_Actinobacteria.o_Bifidobacteriales.f_Bifidobacteriaceae.g_Bifidobacterium
GCST90027446	ANAEROFRUCAT.PWY..homolactic.fermentation
GCST90027447	ANAGLYCOLYSIS.PWY..glycolysis.III..from.glucose.
GCST90027448	ARGDEG.PWY..superpathway.of.L.arginine..putrescine..and.4.aminobutanoate.degradation
GCST90027449	ARGORNPROST.PWY..arginine..ornithine.and.proline.interconversion
GCST90027450	ARO.PWY..chorismate.biosynthesis.I
GCST90027451	ASPASN.PWY..superpathway.of.L.aspartate.and.L.asparagine.biosynthesis
GCST90027452	AST.PWY..L.arginine.degradation.II..AST.pathway.
GCST90027453	BRANCHED.CHAIN.AA.SYN.PWY..superpathway.of.branched.amino.acid.biosynthesis
GCST90027572	PWY.6151..S.adenosyl.L.methionine.cycle.I
GCST90027573	PWY.6163..chorismate.biosynthesis.from.3.dehydroquinate
GCST90027574	PWY.621..sucrose.degradation.III..sucrose.invertase.
GCST90027575	PWY.6263..superpathway.of.menaquinol.8.biosynthesis.II
GCST90027576	PWY.6284..superpathway.of.unsaturated.fatty.acids.biosynthesis..E..coli.
GCST90027577	PWY.6285..superpathway.of.fatty.acids.biosynthesis..E..coli.
GCST90027578	PWY.6317..galactose.degradation.I..Leloir.pathway.
GCST90027579	PWY.6353..purine.nucleotides.degradation.II..aerobic.
GCST90027580	PWY.6471..peptidoglycan.biosynthesis.IV..Enterococcus.faecium.
GCST90027581	PWY.6507..4.deoxy.L.threo.hex.4.enopyranuronate.degradation
GCST90027582	PWY.6519..8.amino.7.oxononanoate.biosynthesis.I
GCST90027583	PWY.6545..pyrimidine.deoxyribonucleotides.de.novo.biosynthesis.III
GCST90027584	PWY.6588..pyruvate.fermentation.to.acetone
GCST90027585	PWY.6590..superpathway.of.Clostridium.acetobutylicum.acidogenic.fermentation
GCST90027586	PWY.6608..guanosine.nucleotides.degradation.III
GCST90027587	PWY.6609..adenine.and.adenosine.salvage.III
GCST90027588	PWY.6612..superpathway.of.tetrahydrofolate.biosynthesis
GCST90027589	PWY.6628..superpathway.of.L.phenylalanine.biosynthesis
GCST90027590	PWY.6629..superpathway.of.L.tryptophan.biosynthesis
GCST90027591	PWY.6630..superpathway.of.L.tyrosine.biosynthesis
GCST90027592	PWY66.422..D.galactose.degradation.V..Leloir.pathway.
GCST90027593	PWY.6690..cinnamate.and.3.hydroxycinnamate.degradation.to.2.oxopent.4.enoate
GCST90027594	PWY.6700..queuosine.biosynthesis
GCST90027595	PWY.6703..preQ0.biosynthesis
GCST90027596	PWY.6708..ubiquinol.8.biosynthesis..prokaryotic.
GCST90027622	PWY.7328..superpathway.of.UDP.glucose.derived.O.antigen.building.blocks.biosynthesis
GCST90027623	PWY.7371..1.4.dihydroxy.6.naphthoate.biosynthesis.II
GCST90027624	PWY.7392..taxadiene.biosynthesis..engineered.
GCST90027625	PWY.7400..L.arginine.biosynthesis.IV..archaebacteria.
GCST90027626	PWY.7446..sulfoglycolysis
GCST90027627	PWY.7456..mannan.degradation
GCST90027628	PWY.841..superpathway.of.purine.nucleotides.de.novo.biosynthesis.I
GCST90027629	PWY_ARG.POLYAMINE.SYN..superpathway.of.arginine.and.polyamine.biosynthesis
GCST90027630	PWY_GLYCOLYSIS.E.D..superpathway.of.glycolysis.and.Entner.Doudoroff
GCST90027631	PWY_GLYCOLYSIS..glycolysis.I..from.glucose.6.phosphate.
GCST90027632	PWY_GLYOXYLATE.BYPASS..glyoxylate.cycle
GCST90027633	PWY_HEME.BIOSYNTHESIS.II..heme.biosynthesis.I..aerobic.
GCST90027634	PWY_NAD.BIOSYNTHESIS.II..NAD.salvage.pathway.II
GCST90027635	PWY_REDCITCYC..TCA.cycle.VIII..helicobacter.
GCST90027636	PWY_TCA.GLYOX.BYPASS..superpathway.of.glyoxylate.bypass.and.TCA
GCST90027637	PYRIDNUCSAL.PWY..NAD.salvage.pathway.I
GCST90027638	PYRIDNUCSYN.PWY..NAD.biosynthesis.I..from.aspartate.
GCST90027639	PYRIDOXSYN.PWY..pyridoxal.5..phosphate.biosynthesis.I
GCST90027640	RHAMCAT.PWY..L.rhamnose.degradation.I
GCST90027641	RIBOSYN2.PWY..flavin.biosynthesis.I..bacteria.and.plants.
GCST90027642	SER.GLYSYN.PWY..superpathway.of.L.serine.and.glycine.biosynthesis.I
GCST90027643	SO4ASSIM.PWY..sulfate.reduction.I..assimilatory.
GCST90027644	SULFATE.CYS.PWY..superpathway.of.sulfate.assimilation.and.cysteine.biosynthesis
GCST90027645	THRESYN.PWY..superpathway.of.L.threonine.biosynthesis
GCST90027646	TRNA.CHARGING.PWY..tRNA.charging
GCST90027454	COA.PWY..coenzyme.A.biosynthesis.I
GCST90027455	COBALSYN.PWY..adenosylcobalamin.salvage.from.cobinamide.I
GCST90027456	COLANSYN.PWY..colanic.acid.building.blocks.biosynthesis
GCST90027457	COMPLETE.ARO.PWY..superpathway.of.aromatic.amino.acid.biosynthesis
GCST90027458	CRNFORCAT.PWY..creatinine.degradation.I
GCST90027459	DAPLYSINESYN.PWY..L.lysine.biosynthesis.I
GCST90027460	DENOVOPURINE2.PWY..superpathway.of.purine.nucleotides.de.novo.biosynthesis.II
GCST90027461	DTDPRHAMSYN.PWY..dTDP.L.rhamnose.biosynthesis.I
GCST90027462	ECASYN.PWY..enterobacterial.common.antigen.biosynthesis
GCST90027463	ENTBACSYN.PWY..enterobactin.biosynthesis
GCST90027464	FAO.PWY..fatty.acid..beta..oxidation.I
GCST90027465	FERMENTATION.PWY..mixed.acid.fermentation
GCST90027466	FUCCAT.PWY..fucose.degradation
GCST90027467	FUC.RHAMCAT.PWY..superpathway.of.fucose.and.rhamnose.degradation
GCST90027468	GALACTARDEG.PWY..D.galactarate.degradation.I
GCST90027469	GALACT.GLUCUROCAT.PWY..superpathway.of.hexuronide.and.hexuronate.degradation
GCST90027470	GALACTUROCAT.PWY..D.galacturonate.degradation.I
GCST90027471	GLCMANNANAUT.PWY..superpathway.of.N.acetylglucosamine..N.acetylmannosamine.and.N.acetylneuraminate.degradation
GCST90027472	GLUCARDEG.PWY..D.glucarate.degradation.I
GCST90027473	GLUCONEO.PWY..gluconeogenesis.I
GCST90027474	GLUCOSE1PMETAB.PWY..glucose.and.glucose.1.phosphate.degradation
GCST90027475	GLYCOCAT.PWY..glycogen.degradation.I..bacterial.
GCST90027476	GLYCOGENSYNTH.PWY..glycogen.biosynthesis.I..from.ADP.D.Glucose.
GCST90027477	GLYCOL.GLYOXDEG.PWY..superpathway.of.glycol.metabolism.and.degradation
GCST90027478	GOLPDLCAT.PWY..superpathway.of.glycerol.degradation.to.1.3.propanediol
GCST90027597	PWY.6731..starch.degradation.III
GCST90027598	PWY.6737..starch.degradation.V
GCST90027599	PWY.6823..molybdenum.cofactor.biosynthesis
GCST90027600	PWY.6891..thiazole.biosynthesis.II..Bacillus.
GCST90027601	PWY.6892..thiazole.biosynthesis.I..E..coli.
GCST90027602	PWY.6897..thiamin.salvage.II
GCST90027603	PWY.6901..superpathway.of.glucose.and.xylose.degradation
GCST90027604	PWY.6969..TCA.cycle.V..2.oxoglutarate.ferredoxin.oxidoreductase.
GCST90027605	PWY.7003..glycerol.degradation.to.butanol
GCST90027606	PWY.7013..L.1.2.propanediol.degradation
GCST90027607	PWY.7187..pyrimidine.deoxyribonucleotides.de.novo.biosynthesis.II
GCST90027608	PWY.7196..superpathway.of.pyrimidine.ribonucleosides.salvage
GCST90027609	PWY.7197..pyrimidine.deoxyribonucleotide.phosphorylation
GCST90027610	PWY.7198..pyrimidine.deoxyribonucleotides.de.novo.biosynthesis.IV
GCST90027611	PWY.7199..pyrimidine.deoxyribonucleosides.salvage
GCST90027612	PWY.7209..superpathway.of.pyrimidine.ribonucleosides.degradation
GCST90027613	PWY.7211..superpathway.of.pyrimidine.deoxyribonucleotides.de.novo.biosynthesis
GCST90027614	PWY.7219..adenosine.ribonucleotides.de.novo.biosynthesis
GCST90027615	PWY.7221..guanosine.ribonucleotides.de.novo.biosynthesis
GCST90027616	PWY.7234..inosine.5..phosphate.biosynthesis.III
GCST90027617	PWY.7237..myo...chiro..and.scillo.inositol.degradation
GCST90027618	PWY.724..superpathway.of.L.lysine..L.threonine.and.L.methionine.biosynthesis.II
GCST90027619	PWY.7254..TCA.cycle.VII..acetate.producers.
GCST90027620	PWY.7315..dTDP.N.acetylthomosamine.biosynthesis
GCST90027621	PWY.7323..superpathway.of.GDP.mannose.derived.O.antigen.building.blocks.biosynthesis
GCST90027763	k_Bacteria.p_Bacteroidetes.c_Bacteroidia.o_Bacteroidales.f_Porphyromonadaceae.g_Barnesiella.s_Barnesiella_intestinihominis
GCST90027764	k_Bacteria.p_Bacteroidetes.c_Bacteroidia.o_Bacteroidales.f_Porphyromonadaceae.g_Coprobacter.s_Coprobacter_fastidiosus
GCST90027765	k_Bacteria.p_Bacteroidetes.c_Bacteroidia.o_Bacteroidales.f_Porphyromonadaceae.g_Odoribacter.s_Odoribacter_splanchnicus
GCST90027766	k_Bacteria.p_Bacteroidetes.c_Bacteroidia.o_Bacteroidales.f_Porphyromonadaceae.g_Parabacteroides.s_Parabacteroides_distasonis
GCST90027767	k_Bacteria.p_Bacteroidetes.c_Bacteroidia.o_Bacteroidales.f_Porphyromonadaceae.g_Parabacteroides.s_Parabacteroides_goldsteinii
GCST90027768	k_Bacteria.p_Bacteroidetes.c_Bacteroidia.o_Bacteroidales.f_Porphyromonadaceae.g_Parabacteroides.s_Parabacteroides_johnsonii
GCST90027827	k_Bacteria.p_Bacteroidetes.c_Bacteroidia.o_Bacteroidales.f_Bacteroidaceae.g_Bacteroides.s_Bacteroides_finegoldii
GCST90027828	k_Bacteria.p_Bacteroidetes.c_Bacteroidia.o_Bacteroidales.f_Bacteroidaceae.g_Bacteroides.s_Bacteroides_fragilis
GCST90027829	k_Bacteria.p_Bacteroidetes.c_Bacteroidia.o_Bacteroidales.f_Bacteroidaceae.g_Bacteroides.s_Bacteroides_intestinalis
GCST90027830	k_Bacteria.p_Bacteroidetes.c_Bacteroidia.o_Bacteroidales.f_Bacteroidaceae.g_Bacteroides.s_Bacteroides_massiliensis
GCST90027831	k_Bacteria.p_Bacteroidetes.c_Bacteroidia.o_Bacteroidales.f_Bacteroidaceae.g_Bacteroides.s_Bacteroides_nordii
GCST90027832	k_Bacteria.p_Bacteroidetes.c_Bacteroidia.o_Bacteroidales.f_Bacteroidaceae.g_Bacteroides.s_Bacteroides_ovatus
GCST90027833	k_Bacteria.p_Bacteroidetes.c_Bacteroidia.o_Bacteroidales.f_Bacteroidaceae.g_Bacteroides.s_Bacteroides_plebeius
GCST90027834	k_Bacteria.p_Bacteroidetes.c_Bacteroidia.o_Bacteroidales.f_Bacteroidaceae.g_Bacteroides.s_Bacteroides_salyersiae
GCST90027835	k_Bacteria.p_Bacteroidetes.c_Bacteroidia.o_Bacteroidales.f_Bacteroidaceae.g_Bacteroides.s_Bacteroides_stercoris
GCST90027836	k_Bacteria.p_Bacteroidetes.c_Bacteroidia.o_Bacteroidales.f_Bacteroidaceae.g_Bacteroides.s_Bacteroides_thetaiotaomicron
GCST90027837	k_Bacteria.p_Bacteroidetes.c_Bacteroidia.o_Bacteroidales.f_Bacteroidaceae.g_Bacteroides.s_Bacteroides_uniformis
GCST90027838	k_Bacteria.p_Bacteroidetes.c_Bacteroidia.o_Bacteroidales.f_Bacteroidaceae.g_Bacteroides.s_Bacteroides_vulgatus
GCST90027839	k_Bacteria.p_Bacteroidetes.c_Bacteroidia.o_Bacteroidales.f_Bacteroidaceae.g_Bacteroides.s_Bacteroides_xylanisolvens
GCST90027840	k_Bacteria.p_Firmicutes.c_Clostridia.o_Clostridiales.f_Lachnospiraceae.g_Blautia.s_Ruminococcus_obeum
GCST90027841	k_Bacteria.p_Firmicutes.c_Clostridia.o_Clostridiales.f_Lachnospiraceae.g_Blautia.s_Ruminococcus_torques
GCST90027842	k_Bacteria.p_Firmicutes.c_Clostridia.o_Clostridiales.f_Lachnospiraceae.g_Butyrivibrio.s_Butyrivibrio_crossotus
GCST90027843	k_Bacteria.p_Firmicutes.c_Clostridia.o_Clostridiales.f_Lachnospiraceae.g_Coprococcus.s_Coprococcus_catus
GCST90027844	k_Bacteria.p_Firmicutes.c_Clostridia.o_Clostridiales.f_Lachnospiraceae.g_Coprococcus.s_Coprococcus_comes
GCST90027845	k_Bacteria.p_Firmicutes.c_Clostridia.o_Clostridiales.f_Lachnospiraceae.g_Coprococcus.s_Coprococcus_sp_ART55_1
GCST90027846	k_Bacteria.p_Firmicutes.c_Clostridia.o_Clostridiales.f_Lachnospiraceae.g_Dorea.s_Dorea_formicigenerans
GCST90027847	k_Bacteria.p_Firmicutes.c_Clostridia.o_Clostridiales.f_Lachnospiraceae.g_Dorea.s_Dorea_longicatena
GCST90027848	k_Bacteria.p_Firmicutes.c_Clostridia.o_Clostridiales.f_Lachnospiraceae.g_Dorea.s_Dorea_unclassified
GCST90027849	k_Bacteria.p_Firmicutes.c_Clostridia.o_Clostridiales.f_Lachnospiraceae.g_Lachnospiraceae_noname.s_Lachnospiraceae_bacterium_1_1_57FAA
GCST90027850	k_Bacteria.p_Firmicutes.c_Clostridia.o_Clostridiales.f_Lachnospiraceae.g_Lachnospiraceae_noname.s_Lachnospiraceae_bacterium_3_1_46FAA
GCST90027851	k_Bacteria.p_Firmicutes.c_Clostridia.o_Clostridiales.f_Lachnospiraceae.g_Lachnospiraceae_noname.s_Lachnospiraceae_bacterium_5_1_63FAA
GCST90027852	k_Bacteria.p_Firmicutes.c_Clostridia.o_Clostridiales.f_Lachnospiraceae.g_Lachnospiraceae_noname.s_Lachnospiraceae_bacterium_7_1_58FAA
GCST90027853	k_Bacteria.p_Firmicutes.c_Clostridia.o_Clostridiales.f_Lachnospiraceae.g_Lachnospiraceae_noname.s_Lachnospiraceae_bacterium_8_1_57FAA
GCST90027854	k_Bacteria.p_Firmicutes.c_Clostridia.o_Clostridiales.f_Lachnospiraceae.g_Roseburia.s_Roseburia_hominis
GCST90027855	k_Bacteria.p_Firmicutes.c_Clostridia.o_Clostridiales.f_Lachnospiraceae.g_Roseburia.s_Roseburia_intestinalis
GCST90027856	k_Bacteria.p_Firmicutes.c_Clostridia.o_Clostridiales.f_Lachnospiraceae.g_Roseburia.s_Roseburia_inulinivorans
GCST90027857	k_Bacteria.p_Firmicutes.c_Clostridia.o_Clostridiales.f_Lachnospiraceae.g_Roseburia.s_Roseburia_unclassified
GCST90027801	k_Bacteria.p_Firmicutes.c_Clostridia.o_Clostridiales.f_Ruminococcaceae.g_Ruminococcus.s_Ruminococcus_lactaris
GCST90027802	k_Bacteria.p_Firmicutes.c_Clostridia.o_Clostridiales.f_Ruminococcaceae.g_Subdoligranulum.s_Subdoligranulum_unclassified
GCST90027803	k_Bacteria.p_Firmicutes.c_Erysipelotrichia.o_Erysipelotrichales.f_Erysipelotrichaceae.g_Erysipelotrichaceae_noname.s_Eubacterium_biforme
GCST90027804	k_Bacteria.p_Firmicutes.c_Erysipelotrichia.o_Erysipelotrichales.f_Erysipelotrichaceae.g_Holdemania.s_Holdemania_filiformis
GCST90027805	k_Bacteria.p_Firmicutes.c_Erysipelotrichia.o_Erysipelotrichales.f_Erysipelotrichaceae.g_Holdemania.s_Holdemania_unclassified
GCST90027806	k_Bacteria.p_Firmicutes.c_Negativicutes.o_Selenomonadales.f_Acidaminococcaceae.g_Phascolarctobacterium.s_Phascolarctobacterium_succinatutens
GCST90027807	k_Bacteria.p_Firmicutes.c_Negativicutes.o_Selenomonadales.f_Veillonellaceae.g_Dialister.s_Dialister_invisus
GCST90027808	k_Bacteria.p_Firmicutes.c_Negativicutes.o_Selenomonadales.f_Veillonellaceae.g_Veillonella.s_Veillonella_unclassified
GCST90027809	k_Bacteria.p_Proteobacteria.c_Betaproteobacteria.o_Burkholderiales.f_Burkholderiales_noname.g_Burkholderiales_noname.s_Burkholderiales_bacterium_1_1_47
GCST90027810	k_Bacteria.p_Proteobacteria.c_Betaproteobacteria.o_Burkholderiales.f_Oxalobacteraceae.g_Oxalobacter.s_Oxalobacter_formigenes
GCST90027811	k_Bacteria.p_Proteobacteria.c_Betaproteobacteria.o_Burkholderiales.f_Sutterellaceae.g_Parasutterella.s_Parasutterella_excrementihominis
GCST90027812	k_Bacteria.p_Proteobacteria.c_Betaproteobacteria.o_Burkholderiales.f_Sutterellaceae.g_Sutterella.s_Sutterella_wadsworthensis
GCST90027813	k_Bacteria.p_Proteobacteria.c_Deltaproteobacteria.o_Desulfovibrionales.f_Desulfovibrionaceae.g_Bilophila.s_Bilophila_unclassified
GCST90027814	k_Bacteria.p_Proteobacteria.c_Deltaproteobacteria.o_Desulfovibrionales.f_Desulfovibrionaceae.g_Bilophila.s_Bilophila_wadsworthia
GCST90027815	k_Bacteria.p_Proteobacteria.c_Deltaproteobacteria.o_Desulfovibrionales.f_Desulfovibrionaceae.g_Desulfovibrio.s_Desulfovibrio_piger
GCST90027816	k_Bacteria.p_Proteobacteria.c_Gammaproteobacteria.o_Enterobacteriales.f_Enterobacteriaceae.g_Escherichia.s_Escherichia_coli
GCST90027817	k_Bacteria.p_Proteobacteria.c_Gammaproteobacteria.o_Enterobacteriales.f_Enterobacteriaceae.g_Escherichia.s_Escherichia_unclassified
GCST90027818	k_Bacteria.p_Proteobacteria.c_Gammaproteobacteria.o_Pasteurellales.f_Pasteurellaceae.g_Haemophilus.s_Haemophilus_parainfluenzae
GCST90027819	k_Bacteria.p_Verrucomicrobia.c_Verrucomicrobiae.o_Verrucomicrobiales.f_Verrucomicrobiaceae.g_Akkermansia.s_Akkermansia_muciniphila
GCST90027820	k_Bacteria.p_Bacteroidetes.c_Bacteroidia.o_Bacteroidales.f_Bacteroidaceae.g_Bacteroides.s_Bacteroides_caccae
GCST90027821	k_Bacteria.p_Bacteroidetes.c_Bacteroidia.o_Bacteroidales.f_Bacteroidaceae.g_Bacteroides.s_Bacteroides_cellulosilyticus
GCST90027822	k_Bacteria.p_Bacteroidetes.c_Bacteroidia.o_Bacteroidales.f_Bacteroidaceae.g_Bacteroides.s_Bacteroides_clarus
GCST90027823	k_Bacteria.p_Bacteroidetes.c_Bacteroidia.o_Bacteroidales.f_Bacteroidaceae.g_Bacteroides.s_Bacteroides_coprocola
GCST90027824	k_Bacteria.p_Bacteroidetes.c_Bacteroidia.o_Bacteroidales.f_Bacteroidaceae.g_Bacteroides.s_Bacteroides_dorei
GCST90027825	k_Bacteria.p_Bacteroidetes.c_Bacteroidia.o_Bacteroidales.f_Bacteroidaceae.g_Bacteroides.s_Bacteroides_eggerthii
GCST90027776	k_Bacteria.p_Bacteroidetes.c_Bacteroidia.o_Bacteroidales.f_Rikenellaceae.g_Alistipes.s_Alistipes_indistinctus
GCST90027777	k_Bacteria.p_Bacteroidetes.c_Bacteroidia.o_Bacteroidales.f_Rikenellaceae.g_Alistipes.s_Alistipes_onderdonkii
GCST90027778	k_Bacteria.p_Bacteroidetes.c_Bacteroidia.o_Bacteroidales.f_Rikenellaceae.g_Alistipes.s_Alistipes_putredinis
GCST90027779	k_Bacteria.p_Bacteroidetes.c_Bacteroidia.o_Bacteroidales.f_Rikenellaceae.g_Alistipes.s_Alistipes_senegalensis
GCST90027780	k_Bacteria.p_Bacteroidetes.c_Bacteroidia.o_Bacteroidales.f_Rikenellaceae.g_Alistipes.s_Alistipes_shahii
GCST90027781	k_Bacteria.p_Bacteroidetes.c_Bacteroidia.o_Bacteroidales.f_Rikenellaceae.g_Alistipes.s_Alistipes_sp_AP11
GCST90027782	k_Bacteria.p_Firmicutes.c_Bacilli.o_Lactobacillales.f_Lactobacillaceae.g_Lactobacillus.s_Lactobacillus_delbrueckii
GCST90027783	k_Bacteria.p_Firmicutes.c_Bacilli.o_Lactobacillales.f_Streptococcaceae.g_Streptococcus.s_Streptococcus_parasanguinis
GCST90027784	k_Bacteria.p_Firmicutes.c_Bacilli.o_Lactobacillales.f_Streptococcaceae.g_Streptococcus.s_Streptococcus_salivarius
GCST90027785	k_Bacteria.p_Firmicutes.c_Bacilli.o_Lactobacillales.f_Streptococcaceae.g_Streptococcus.s_Streptococcus_thermophilus
GCST90027786	k_Bacteria.p_Firmicutes.c_Clostridia.o_Clostridiales.f_Clostridiaceae.g_Clostridium.s_Clostridium_asparagiforme
GCST90027787	k_Bacteria.p_Firmicutes.c_Clostridia.o_Clostridiales.f_Clostridiaceae.g_Clostridium.s_Clostridium_leptum
GCST90027788	k_Bacteria.p_Firmicutes.c_Clostridia.o_Clostridiales.f_Clostridiales_noname.g_Flavonifractor.s_Flavonifractor_plautii
GCST90027789	k_Bacteria.p_Firmicutes.c_Clostridia.o_Clostridiales.f_Clostridiales_noname.g_Pseudoflavonifractor.s_Pseudoflavonifractor_capillosus
GCST90027790	k_Bacteria.p_Firmicutes.c_Clostridia.o_Clostridiales.f_Eubacteriaceae.g_Eubacterium.s_Eubacterium_eligens
GCST90027791	k_Bacteria.p_Firmicutes.c_Clostridia.o_Clostridiales.f_Eubacteriaceae.g_Eubacterium.s_Eubacterium_hallii
GCST90027792	k_Bacteria.p_Firmicutes.c_Clostridia.o_Clostridiales.f_Eubacteriaceae.g_Eubacterium.s_Eubacterium_ramulus
GCST90027793	k_Bacteria.p_Firmicutes.c_Clostridia.o_Clostridiales.f_Eubacteriaceae.g_Eubacterium.s_Eubacterium_rectale
GCST90027794	k_Bacteria.p_Firmicutes.c_Clostridia.o_Clostridiales.f_Eubacteriaceae.g_Eubacterium.s_Eubacterium_siraeum
GCST90027795	k_Bacteria.p_Firmicutes.c_Clostridia.o_Clostridiales.f_Eubacteriaceae.g_Eubacterium.s_Eubacterium_ventriosum
GCST90027796	k_Bacteria.p_Firmicutes.c_Clostridia.o_Clostridiales.f_Oscillospiraceae.g_Oscillibacter.s_Oscillibacter_unclassified
GCST90027797	k_Bacteria.p_Firmicutes.c_Clostridia.o_Clostridiales.f_Ruminococcaceae.g_Faecalibacterium.s_Faecalibacterium_prausnitzii
GCST90027798	k_Bacteria.p_Firmicutes.c_Clostridia.o_Clostridiales.f_Ruminococcaceae.g_Ruminococcaceae_noname.s_Ruminococcaceae_bacterium_D16
GCST90027799	k_Bacteria.p_Firmicutes.c_Clostridia.o_Clostridiales.f_Ruminococcaceae.g_Ruminococcus.s_Ruminococcus_bromii
GCST90027800	k_Bacteria.p_Firmicutes.c_Clostridia.o_Clostridiales.f_Ruminococcaceae.g_Ruminococcus.s_Ruminococcus_callidus
GCST90027738	k_Bacteria.p_Bacteroidetes.c_Bacteroidia.o_Bacteroidales
GCST90027739	k_Bacteria.p_Firmicutes.c_Bacilli.o_Lactobacillales
GCST90027740	k_Bacteria.p_Firmicutes.c_Clostridia.o_Clostridiales
GCST90027741	k_Bacteria.p_Firmicutes.c_Erysipelotrichia.o_Erysipelotrichales
GCST90027742	k_Bacteria.p_Firmicutes.c_Negativicutes.o_Selenomonadales
GCST90027743	k_Bacteria.p_Proteobacteria.c_Betaproteobacteria.o_Burkholderiales
GCST90027744	k_Bacteria.p_Proteobacteria.c_Deltaproteobacteria.o_Desulfovibrionales
GCST90027745	k_Bacteria.p_Proteobacteria.c_Gammaproteobacteria.o_Enterobacteriales
GCST90027746	k_Bacteria.p_Proteobacteria.c_Gammaproteobacteria.o_Pasteurellales
GCST90027747	k_Bacteria.p_Verrucomicrobia.c_Verrucomicrobiae.o_Verrucomicrobiales
GCST90027748	k_Bacteria.p_Actinobacteria
GCST90027749	k_Bacteria.p_Bacteroidetes
GCST90027750	k_Bacteria.p_Firmicutes
GCST90027751	k_Bacteria.p_Proteobacteria
GCST90027752	k_Bacteria.p_Verrucomicrobia
GCST90027753	k_Bacteria.p_Actinobacteria.c_Actinobacteria.o_Actinomycetales.f_Micrococcaceae.g_Rothia.s_Rothia_mucilaginosa
GCST90027754	k_Bacteria.p_Actinobacteria.c_Actinobacteria.o_Bifidobacteriales.f_Bifidobacteriaceae.g_Bifidobacterium.s_Bifidobacterium_adolescentis
GCST90027755	k_Bacteria.p_Actinobacteria.c_Actinobacteria.o_Bifidobacteriales.f_Bifidobacteriaceae.g_Bifidobacterium.s_Bifidobacterium_bifidum
GCST90027756	k_Bacteria.p_Actinobacteria.c_Actinobacteria.o_Bifidobacteriales.f_Bifidobacteriaceae.g_Bifidobacterium.s_Bifidobacterium_catenulatum
GCST90027757	k_Bacteria.p_Actinobacteria.c_Actinobacteria.o_Bifidobacteriales.f_Bifidobacteriaceae.g_Bifidobacterium.s_Bifidobacterium_longum
GCST90027758	k_Bacteria.p_Actinobacteria.c_Actinobacteria.o_Coriobacteriales.f_Coriobacteriaceae.g_Adlercreutzia.s_Adlercreutzia_equolifaciens
GCST90027759	k_Bacteria.p_Actinobacteria.c_Actinobacteria.o_Coriobacteriales.f_Coriobacteriaceae.g_Collinsella.s_Collinsella_aerofaciens
GCST90027760	k_Bacteria.p_Actinobacteria.c_Actinobacteria.o_Coriobacteriales.f_Coriobacteriaceae.g_Eggerthella.s_Eggerthella_unclassified
GCST90027761	k_Bacteria.p_Actinobacteria.c_Actinobacteria.o_Coriobacteriales.f_Coriobacteriaceae.g_Gordonibacter.s_Gordonibacter_pamelaeae
GCST90027762	k_Bacteria.p_Bacteroidetes.c_Bacteroidia.o_Bacteroidales.f_Bacteroidales_noname.g_Bacteroidales_noname.s_Bacteroidales_bacterium_ph8
GCST90027713	k_Bacteria.p_Firmicutes.c_Clostridia.o_Clostridiales.f_Lachnospiraceae.g_Roseburia
GCST90027714	k_Bacteria.p_Firmicutes.c_Clostridia.o_Clostridiales.f_Oscillospiraceae.g_Oscillibacter
GCST90027715	k_Bacteria.p_Firmicutes.c_Clostridia.o_Clostridiales.f_Ruminococcaceae.g_Anaerotruncus
GCST90027716	k_Bacteria.p_Firmicutes.c_Clostridia.o_Clostridiales.f_Ruminococcaceae.g_Faecalibacterium
GCST90027717	k_Bacteria.p_Firmicutes.c_Clostridia.o_Clostridiales.f_Ruminococcaceae.g_Ruminococcaceae_noname
GCST90027718	k_Bacteria.p_Firmicutes.c_Clostridia.o_Clostridiales.f_Ruminococcaceae.g_Ruminococcus
GCST90027719	k_Bacteria.p_Firmicutes.c_Clostridia.o_Clostridiales.f_Ruminococcaceae.g_Subdoligranulum
GCST90027720	k_Bacteria.p_Firmicutes.c_Erysipelotrichia.o_Erysipelotrichales.f_Erysipelotrichaceae.g_Erysipelotrichaceae_noname
GCST90027721	k_Bacteria.p_Firmicutes.c_Erysipelotrichia.o_Erysipelotrichales.f_Erysipelotrichaceae.g_Holdemania
GCST90027722	k_Bacteria.p_Firmicutes.c_Negativicutes.o_Selenomonadales.f_Acidaminococcaceae.g_Phascolarctobacterium
GCST90027723	k_Bacteria.p_Firmicutes.c_Negativicutes.o_Selenomonadales.f_Veillonellaceae.g_Dialister
GCST90027724	k_Bacteria.p_Firmicutes.c_Negativicutes.o_Selenomonadales.f_Veillonellaceae.g_Veillonella
GCST90027725	k_Bacteria.p_Proteobacteria.c_Betaproteobacteria.o_Burkholderiales.f_Burkholderiales_noname.g_Burkholderiales_noname
GCST90027726	k_Bacteria.p_Proteobacteria.c_Betaproteobacteria.o_Burkholderiales.f_Oxalobacteraceae.g_Oxalobacter
GCST90027727	k_Bacteria.p_Proteobacteria.c_Betaproteobacteria.o_Burkholderiales.f_Sutterellaceae.g_Parasutterella
GCST90027728	k_Bacteria.p_Proteobacteria.c_Betaproteobacteria.o_Burkholderiales.f_Sutterellaceae.g_Sutterellaceae_unclassified
GCST90027729	k_Bacteria.p_Proteobacteria.c_Betaproteobacteria.o_Burkholderiales.f_Sutterellaceae.g_Sutterella
GCST90027730	k_Bacteria.p_Proteobacteria.c_Deltaproteobacteria.o_Desulfovibrionales.f_Desulfovibrionaceae.g_Bilophila
GCST90027731	k_Bacteria.p_Proteobacteria.c_Deltaproteobacteria.o_Desulfovibrionales.f_Desulfovibrionaceae.g_Desulfovibrio
GCST90027732	k_Bacteria.p_Proteobacteria.c_Gammaproteobacteria.o_Enterobacteriales.f_Enterobacteriaceae.g_Escherichia
GCST90027733	k_Bacteria.p_Proteobacteria.c_Gammaproteobacteria.o_Pasteurellales.f_Pasteurellaceae.g_Haemophilus
GCST90027734	k_Bacteria.p_Verrucomicrobia.c_Verrucomicrobiae.o_Verrucomicrobiales.f_Verrucomicrobiaceae.g_Akkermansia
GCST90027735	k_Bacteria.p_Actinobacteria.c_Actinobacteria.o_Actinomycetales
GCST90027736	k_Bacteria.p_Actinobacteria.c_Actinobacteria.o_Bifidobacteriales
GCST90027737	k_Bacteria.p_Actinobacteria.c_Actinobacteria.o_Coriobacteriales
GCST90027826	k_Bacteria.p_Bacteroidetes.c_Bacteroidia.o_Bacteroidales.f_Bacteroidaceae.g_Bacteroides.s_Bacteroides_faecis
GCST90027689	k_Bacteria.p_Actinobacteria.c_Actinobacteria.o_Coriobacteriales.f_Coriobacteriaceae.g_Adlercreutzia
GCST90027690	k_Bacteria.p_Actinobacteria.c_Actinobacteria.o_Coriobacteriales.f_Coriobacteriaceae.g_Collinsella
GCST90027691	k_Bacteria.p_Actinobacteria.c_Actinobacteria.o_Coriobacteriales.f_Coriobacteriaceae.g_Eggerthella
GCST90027692	k_Bacteria.p_Actinobacteria.c_Actinobacteria.o_Coriobacteriales.f_Coriobacteriaceae.g_Gordonibacter
GCST90027693	k_Bacteria.p_Bacteroidetes.c_Bacteroidia.o_Bacteroidales.f_Bacteroidaceae.g_Bacteroides
GCST90027694	k_Bacteria.p_Bacteroidetes.c_Bacteroidia.o_Bacteroidales.f_Bacteroidales_noname.g_Bacteroidales_noname
GCST90027695	k_Bacteria.p_Bacteroidetes.c_Bacteroidia.o_Bacteroidales.f_Porphyromonadaceae.g_Barnesiella
GCST90027696	k_Bacteria.p_Bacteroidetes.c_Bacteroidia.o_Bacteroidales.f_Porphyromonadaceae.g_Coprobacter
GCST90027697	k_Bacteria.p_Bacteroidetes.c_Bacteroidia.o_Bacteroidales.f_Porphyromonadaceae.g_Odoribacter
GCST90027698	k_Bacteria.p_Bacteroidetes.c_Bacteroidia.o_Bacteroidales.f_Porphyromonadaceae.g_Parabacteroides
GCST90027699	k_Bacteria.p_Bacteroidetes.c_Bacteroidia.o_Bacteroidales.f_Prevotellaceae.g_Paraprevotella
GCST90027700	k_Bacteria.p_Bacteroidetes.c_Bacteroidia.o_Bacteroidales.f_Prevotellaceae.g_Prevotella
GCST90027701	k_Bacteria.p_Bacteroidetes.c_Bacteroidia.o_Bacteroidales.f_Rikenellaceae.g_Alistipes
GCST90027702	k_Bacteria.p_Firmicutes.c_Bacilli.o_Lactobacillales.f_Lactobacillaceae.g_Lactobacillus
GCST90027703	k_Bacteria.p_Firmicutes.c_Bacilli.o_Lactobacillales.f_Streptococcaceae.g_Streptococcus
GCST90027704	k_Bacteria.p_Firmicutes.c_Clostridia.o_Clostridiales.f_Clostridiaceae.g_Clostridium
GCST90027705	k_Bacteria.p_Firmicutes.c_Clostridia.o_Clostridiales.f_Clostridiales_noname.g_Flavonifractor
GCST90027706	k_Bacteria.p_Firmicutes.c_Clostridia.o_Clostridiales.f_Clostridiales_noname.g_Pseudoflavonifractor
GCST90027707	k_Bacteria.p_Firmicutes.c_Clostridia.o_Clostridiales.f_Eubacteriaceae.g_Eubacterium
GCST90027708	k_Bacteria.p_Firmicutes.c_Clostridia.o_Clostridiales.f_Lachnospiraceae.g_Blautia
GCST90027709	k_Bacteria.p_Firmicutes.c_Clostridia.o_Clostridiales.f_Lachnospiraceae.g_Butyrivibrio
GCST90027710	k_Bacteria.p_Firmicutes.c_Clostridia.o_Clostridiales.f_Lachnospiraceae.g_Coprococcus
GCST90027711	k_Bacteria.p_Firmicutes.c_Clostridia.o_Clostridiales.f_Lachnospiraceae.g_Dorea
GCST90027712	k_Bacteria.p_Firmicutes.c_Clostridia.o_Clostridiales.f_Lachnospiraceae.g_Lachnospiraceae_noname
GCST90027554	PWY.5676..acetyl.CoA.fermentation.to.butanoate.II
GCST90027555	PWY.5686..UMP.biosynthesis
GCST90027556	PWY.5695..urate.biosynthesis.inosine.5..phosphate.degradation
GCST90027557	PWY.5705..allantoin.degradation.to.glyoxylate.III
GCST90027558	PWY.5791..1.4.dihydroxy.2.naphthoate.biosynthesis.II..plants.
GCST90027559	PWY.5838..superpathway.of.menaquinol.8.biosynthesis.I
GCST90027560	PWY.5850..superpathway.of.menaquinol.6.biosynthesis.I
GCST90027561	PWY.5913..TCA.cycle.VI..obligate.autotrophs.
GCST90027562	PWY.5918..superpathay.of.heme.biosynthesis.from.glutamate
GCST90027563	PWY.5920..superpathway.of.heme.biosynthesis.from.glycine
GCST90027564	PWY.5941..glycogen.degradation.II..eukaryotic.
GCST90027565	PWY.5971..palmitate.biosynthesis.II..bacteria.and.plants.
GCST90027566	PWY.5973..cis.vaccenate.biosynthesis
GCST90027567	PWY.5989..stearate.biosynthesis.II..bacteria.and.plants.
GCST90027568	PWY.6121..5.aminoimidazole.ribonucleotide.biosynthesis.I
GCST90027569	PWY.6123..inosine.5..phosphate.biosynthesis.I
GCST90027570	PWY.6125..superpathway.of.guanosine.nucleotides.de.novo.biosynthesis.II
GCST90027571	PWY.6147..6.hydroxymethyl.dihydropterin.diphosphate.biosynthesis.I
GCST90027769	k_Bacteria.p_Bacteroidetes.c_Bacteroidia.o_Bacteroidales.f_Porphyromonadaceae.g_Parabacteroides.s_Parabacteroides_merdae
GCST90027770	k_Bacteria.p_Bacteroidetes.c_Bacteroidia.o_Bacteroidales.f_Porphyromonadaceae.g_Parabacteroides.s_Parabacteroides_unclassified
GCST90027771	k_Bacteria.p_Bacteroidetes.c_Bacteroidia.o_Bacteroidales.f_Prevotellaceae.g_Paraprevotella.s_Paraprevotella_clara
GCST90027772	k_Bacteria.p_Bacteroidetes.c_Bacteroidia.o_Bacteroidales.f_Prevotellaceae.g_Paraprevotella.s_Paraprevotella_unclassified
GCST90027773	k_Bacteria.p_Bacteroidetes.c_Bacteroidia.o_Bacteroidales.f_Prevotellaceae.g_Paraprevotella.s_Paraprevotella_xylaniphila
GCST90027774	k_Bacteria.p_Bacteroidetes.c_Bacteroidia.o_Bacteroidales.f_Prevotellaceae.g_Prevotella.s_Prevotella_copri
GCST90027775	k_Bacteria.p_Bacteroidetes.c_Bacteroidia.o_Bacteroidales.f_Rikenellaceae.g_Alistipes.s_Alistipes_finegoldii
GCST90027479	HEMESYN2.PWY..heme.biosynthesis.II..anaerobic.
GCST90027480	HEXITOLDEGSUPER.PWY..superpathway.of.hexitol.degradation..bacteria.
GCST90027481	HISDEG.PWY..L.histidine.degradation.I
GCST90027482	HISTSYN.PWY..L.histidine.biosynthesis
GCST90027483	HOMOSER.METSYN.PWY..L.methionine.biosynthesis.I
GCST90027484	HSERMETANA.PWY..L.methionine.biosynthesis.III
GCST90027485	ILEUSYN.PWY..L.isoleucine.biosynthesis.I..from.threonine.
GCST90027486	KDO.NAGLIPASYN.PWY..superpathway.of..Kdo.2.lipid.A.biosynthesis
GCST90027487	KETOGLUCONMET.PWY..ketogluconate.metabolism
GCST90027488	LACTOSECAT.PWY..lactose.and.galactose.degradation.I
GCST90027489	METHGLYUT.PWY..superpathway.of.methylglyoxal.degradation
GCST90027490	NAGLIPASYN.PWY..lipid.IVA.biosynthesis
GCST90027491	NONMEVIPP.PWY..methylerythritol.phosphate.pathway.I
GCST90027492	NONOXIPENT.PWY..pentose.phosphate.pathway..non.oxidative.branch.
GCST90027493	ORNDEG.PWY..superpathway.of.ornithine.degradation
GCST90027494	P105.PWY..TCA.cycle.IV..2.oxoglutarate.decarboxylase.
GCST90027495	P108.PWY..pyruvate.fermentation.to.propanoate.I
GCST90027496	P122.PWY..heterolactic.fermentation
GCST90027497	P161.PWY..acetylene.degradation
GCST90027498	P162.PWY..L.glutamate.degradation.V..via.hydroxyglutarate.
GCST90027499	P164.PWY..purine.nucleobases.degradation.I..anaerobic.
GCST90027500	P23.PWY..reductive.TCA.cycle.I
GCST90027501	P42.PWY..incomplete.reductive.TCA.cycle
GCST90027502	P441.PWY..superpathway.of.N.acetylneuraminate.degradation
GCST90027503	P461.PWY..hexitol.fermentation.to.lactate..formate..ethanol.and.acetate
GCST90027529	PWY.2941..L.lysine.biosynthesis.II
GCST90027530	PWY.2942..L.lysine.biosynthesis.III
GCST90027531	PWY.3001..superpathway.of.L.isoleucine.biosynthesis.I
GCST90027532	PWY.3781..aerobic.respiration.I..cytochrome.c.
GCST90027533	PWY.4242..pantothenate.and.coenzyme.A.biosynthesis.III
GCST90027534	PWY.4984..urea.cycle
GCST90027535	PWY4FS.7..phosphatidylglycerol.biosynthesis.I..plastidic.
GCST90027536	PWY.5005..biotin.biosynthesis.II
GCST90027537	PWY.5022..4.aminobutanoate.degradation.V
GCST90027538	PWY.5088..L.glutamate.degradation.VIII..to.propanoate.
GCST90027539	PWY.5097..L.lysine.biosynthesis.VI
GCST90027540	PWY.5100..pyruvate.fermentation.to.acetate.and.lactate.II
GCST90027541	PWY.5101..L.isoleucine.biosynthesis.II
GCST90027542	PWY.5104..L.isoleucine.biosynthesis.IV
GCST90027543	PWY.5121..superpathway.of.geranylgeranyl.diphosphate.biosynthesis.II..via.MEP.
GCST90027544	PWY.5173..superpathway.of.acetyl.CoA.biosynthesis
GCST90027545	PWY.5177..glutaryl.CoA.degradation
GCST90027546	PWY.5188..tetrapyrrole.biosynthesis.I..from.glutamate.
GCST90027547	PWY.5189..tetrapyrrole.biosynthesis.II..from.glycine.
GCST90027548	PWY.5345..superpathway.of.L.methionine.biosynthesis..by.sulfhydrylation.
GCST90027549	PWY.5384..sucrose.degradation.IV..sucrose.phosphorylase.
GCST90027550	PWY.5505..L.glutamate.and.L.glutamine.biosynthesis
GCST90027551	PWY.5656..mannosylglycerate.biosynthesis.I
GCST90027552	PWY.5659..GDP.mannose.biosynthesis
GCST90027553	PWY.5667..CDP.diacylglycerol.biosynthesis.I
GCST90027504	PANTO.PWY..phosphopantothenate.biosynthesis.I
GCST90027505	PANTOSYN.PWY..pantothenate.and.coenzyme.A.biosynthesis.I
GCST90027506	PENTOSE.P.PWY..pentose.phosphate.pathway
GCST90027507	PEPTIDOGLYCANSYN.PWY..peptidoglycan.biosynthesis.I..meso.diaminopimelate.containing.
GCST90027508	PHOSLIPSYN.PWY..superpathway.of.phospholipid.biosynthesis.I..bacteria.
GCST90027509	POLYAMINSYN3.PWY..superpathway.of.polyamine.biosynthesis.II
GCST90027510	POLYAMSYN.PWY..superpathway.of.polyamine.biosynthesis.I
GCST90027511	POLYISOPRENSYN.PWY..polyisoprenoid.biosynthesis..E..coli.
GCST90027512	PPGPPMET.PWY..ppGpp.biosynthesis
GCST90027513	PRPP.PWY..superpathway.of.histidine..purine..and.pyrimidine.biosynthesis
GCST90027514	PWY0.1061..superpathway.of.L.alanine.biosynthesis
GCST90027515	PWY0.1241..ADP.L.glycero..beta..D.manno.heptose.biosynthesis
GCST90027516	PWY0.1261..anhydromuropeptides.recycling
GCST90027517	PWY0.1296..purine.ribonucleosides.degradation
GCST90027518	PWY0.1297..superpathway.of.purine.deoxyribonucleosides.degradation
GCST90027519	PWY0.1298..superpathway.of.pyrimidine.deoxyribonucleosides.degradation
GCST90027520	PWY0.1338..polymyxin.resistance
GCST90027521	PWY0.1415..superpathway.of.heme.biosynthesis.from.uroporphyrinogen.III
GCST90027522	PWY0.1479..tRNA.processing
GCST90027523	PWY0.1533..methylphosphonate.degradation.I
GCST90027524	PWY0.1586..peptidoglycan.maturation..meso.diaminopimelate.containing.
GCST90027525	PWY0.162..superpathway.of.pyrimidine.ribonucleotides.de.novo.biosynthesis
GCST90027526	PWY0.781..aspartate.superpathway
GCST90027527	PWY0.845..superpathway.of.pyridoxal.5..phosphate.biosynthesis.and.salvage
GCST90027528	PWY.1269..CMP.3.deoxy.D.manno.octulosonate.biosynthesis.I

## Sheet: Supplementary Table S2
Supplementary Table S2: Detailed Information on 91 Inflammation-related Proteins.
id	reportedTrait	discoverySampleAncestry
GCST90274759	Adenosine Deaminase levels	14736 European
GCST90274760	Artemin levels	11778 European
GCST90274761	Axin-1 levels	11793 European
GCST90274762	beta-nerve growth factor levels	14743 European
GCST90274763	Caspase 8 levels	14744 European
GCST90274765	C-C motif chemokine 19 levels	14736 European
GCST90274766	C-C motif chemokine 20 levels	14736 European
GCST90274767	C-C motif chemokine 23 levels	14736 European
GCST90274768	C-C motif chemokine 25 levels	14736 European
GCST90274769	C-C motif chemokine 28 levels	14734 European
GCST90274770	C-C motif chemokine 4 levels	14744 European
GCST90274772	CD40L receptor levels	14736 European
GCST90274775	CUB domain-containing protein 1 levels	14734 European
GCST90274779	C-X-C motif chemokine 1 levels	14736 European
GCST90274780	C-X-C motif chemokine 10 levels	14744 European
GCST90274781	C-X-C motif chemokine 11 levels	14736 European
GCST90274782	C-X-C motif chemokine 5 levels	14736 European
GCST90274783	C-X-C motif chemokine 6 levels	14744 European
GCST90274784	C-X-C motif chemokine 9 levels	14735 European
GCST90274777	Cystatin D levels	14736 European
GCST90274785	Delta and Notch-like epidermal growth factor-related receptor levels	14735 European
GCST90274764	Eotaxin levels	14734 European
GCST90274758	Eukaryotic translation initiation factor 4E-binding protein 1 levels	14736 European
GCST90274787	Fibroblast growth factor 19 levels	14744 European
GCST90274788	Fibroblast growth factor 21 levels	14743 European
GCST90274789	Fibroblast growth factor 23 levels	14735 European
GCST90274790	Fibroblast growth factor 5 levels	11789 European
GCST90274791	Fms-related tyrosine kinase 3 ligand levels	14734 European
GCST90274778	Fractalkine levels	14743 European
GCST90274792	Glial cell line-derived neurotrophic factor levels	14736 European
GCST90274793	Hepatocyte growth factor levels	14734 European
GCST90274794	Interferon gamma levels	11793 European
GCST90274795	Interleukin-10 levels	14744 European
GCST90274796	Interleukin-10 receptor subunit alpha levels	11793 European
GCST90274797	Interleukin-10 receptor subunit beta levels	14734 European
GCST90274798	Interleukin-12 subunit beta levels	14735 European
GCST90274799	Interleukin-13 levels	11792 European
GCST90274800	Interleukin-15 receptor subunit alpha levels	11792 European
GCST90274801	Interleukin-17A levels	11784 European
GCST90274802	Interleukin-17C levels	11793 European
GCST90274803	Interleukin-18 levels	14744 European
GCST90274804	interleukin-18 receptor 1 levels	14743 European
GCST90274805	Interleukin-1-alpha levels	11788 European
GCST90274806	Interleukin-2 levels	11789 European
GCST90274811	Interleukin-2 receptor subunit beta levels	11792 European
GCST90274807	Interleukin-20 levels	11784 European
GCST90274808	Interleukin-20 receptor subunit alpha levels	11792 European
GCST90274809	Interleukin-22 receptor subunit alpha-1 levels	11793 European
GCST90274810	Interleukin-24 levels	11785 European
GCST90274812	Interleukin-33 levels	11793 European
GCST90274813	Interleukin-4 levels	11793 European
GCST90274814	Interleukin-5 levels	11792 European
GCST90274815	Interleukin-6 levels	14743 European
GCST90274816	Interleukin-7 levels	14736 European
GCST90274817	Interleukin-8 levels	14744 European
GCST90274818	Latency-associated peptide transforming growth factor beta 1 levels	14736 European
GCST90274819	Leukemia inhibitory factor levels	11793 European
GCST90274820	Leukemia inhibitory factor receptor levels	11784 European
GCST90274776	Macrophage colony-stimulating factor 1 levels	14734 European
GCST90274825	Macrophage inflammatory protein 1a levels	14743 European
GCST90274826	Matrix metalloproteinase-1 levels	14744 European
GCST90274827	Matrix metalloproteinase-10 levels	14744 European
GCST90274822	Monocyte chemoattractant protein 2 levels	14736 European
GCST90274821	Monocyte chemoattractant protein-1 levels	14733 European
GCST90274823	Monocyte chemoattractant protein-3 levels	11783 European
GCST90274824	Monocyte chemoattractant protein-4 levels	14736 European
GCST90274771	Natural killer cell receptor 2B4 levels	14735 European
GCST90274829	Neurotrophin-3 levels	14744 European
GCST90274828	Neurturin levels	11791 European
GCST90274831	Oncostatin-M levels	14736 European
GCST90274830	Osteoprotegerin levels	14733 European
GCST90274832	Programmed cell death 1 ligand 1 levels	14736 European
GCST90274786	Protein S100-A12 levels	14743 European
GCST90274835	Signaling lymphocytic activation molecule levels	14734 European
GCST90274834	SIR2-like protein 2 levels	14736 European
GCST90274837	STAM binding protein levels	14736 European
GCST90274833	Stem cell factor levels	14736 European
GCST90274836	Sulfotransferase 1A1 levels	11793 European
GCST90274773	T-cell surface glycoprotein CD5 levels	14735 European
GCST90274774	T-cell surface glycoprotein CD6 isoform levels	14735 European
GCST90274845	Thymic stromal lymphopoietin levels	11793 European
GCST90274840	TNF-beta levels	11792 European
GCST90274844	TNF-related activation-induced cytokine levels	14736 European
GCST90274843	TNF-related apoptosis-inducing ligand levels	14735 European
GCST90274838	Transforming growth factor-alpha levels	14733 European
GCST90274839	Tumor necrosis factor levels	11785 European
GCST90274846	Tumor necrosis factor ligand superfamily member 12 levels	14736 European
GCST90274842	Tumor necrosis factor ligand superfamily member 14 levels	11793 European
GCST90274841	Tumor necrosis factor receptor superfamily member 9 levels	11784 European
GCST90274847	Urokinase-type plasminogen activator levels	14734 European
GCST90274848	Vascular endothelial growth factor A levels	14744 European

## Sheet: Supplementary Table S3
Supplementary Table S3: Positive MR Results (IVW) Linking 18 Gut Microbiome Features to DD.
GWAS ID	Traits	Outcome	nSNP	P-value (IVW)	OR	OR_lci95	OR_uci95
GCST90027675	k_Bacteria.p_Firmicutes.c_Clostridia.o_Clostridiales.f_Oscillospiraceae	DD	7	0.00321507	1.13871	1.04445	1.24148
GCST90027796	k_Bacteria.p_Firmicutes.c_Clostridia.o_Clostridiales.f_Oscillospiraceae.g_Oscillibacter.s_Oscillibacter_unclassified	DD	7	0.00324369	1.13851	1.0443	1.24122
GCST90027714	k_Bacteria.p_Firmicutes.c_Clostridia.o_Clostridiales.f_Oscillospiraceae.g_Oscillibacter	DD	8	0.00352548	1.13245	1.04167	1.23113
GCST90027612	PWY.7209..superpathway.of.pyrimidine.ribonucleosides.degradation	DD	14	0.00753929	0.93924	0.897032	0.983435
GCST90027471	GLCMANNANAUT.PWY..superpathway.of.N.acetylglucosamine..N.acetylmannosamine.and.N.acetylneuraminate.degradation	DD	8	0.009709	0.910572	0.84816	0.977577
GCST90027569	PWY.6123..inosine.5..phosphate.biosynthesis.I	DD	6	0.0124368	0.882397	0.799937	0.973356
GCST90027615	PWY.7221..guanosine.ribonucleotides.de.novo.biosynthesis	DD	15	0.0140933	0.928855	0.875703	0.985232
GCST90027518	PWY0.1297..superpathway.of.purine.deoxyribonucleosides.degradation	DD	10	0.0144876	0.913262	0.849193	0.982165
GCST90027808	k_Bacteria.p_Firmicutes.c_Negativicutes.o_Selenomonadales.f_Veillonellaceae.g_Veillonella.s_Veillonella_unclassified	DD	10	0.0173273	0.953519	0.916863	0.991641
GCST90027450	ARO.PWY..chorismate.biosynthesis.I	DD	12	0.0175144	0.926646	0.870197	0.986757
GCST90027638	PYRIDNUCSYN.PWY..NAD.biosynthesis.I..from.aspartate.	DD	12	0.0178488	0.908388	0.838964	0.983557
GCST90027656	k_Bacteria.p_Firmicutes.c_Negativicutes	DD	7	0.0190119	0.883849	0.797197	0.97992
GCST90027742	k_Bacteria.p_Firmicutes.c_Negativicutes.o_Selenomonadales	DD	7	0.0190126	0.883848	0.797195	0.979921
GCST90027730	k_Bacteria.p_Proteobacteria.c_Deltaproteobacteria.o_Desulfovibrionales.f_Desulfovibrionaceae.g_Bilophila	DD	7	0.0201268	1.1071	1.01606	1.2063
GCST90027446	ANAEROFRUCAT.PWY..homolactic.fermentation	DD	5	0.0258019	0.888881	0.801429	0.985877
GCST90027855	k_Bacteria.p_Firmicutes.c_Clostridia.o_Clostridiales.f_Lachnospiraceae.g_Roseburia.s_Roseburia_intestinalis	DD	9	0.0260544	0.914243	0.844826	0.989364
GCST90027564	PWY.5941..glycogen.degradation.II..eukaryotic.	DD	10	0.0269305	0.929928	0.871966	0.991743
GCST90027534	PWY.4984..urea.cycle	DD	8	0.0270461	0.914954	0.845626	0.989966
Note: IVW, Inverse-variance Weighted; MR, Mendelian Randomization; SNP, Single Nucleotide Polymorphism; OR, Odds Ratio; OR_lci95, Odds Ratio Lower Confidence Interval 95%; OR_uci95: Odds Ratio Upper Confidence Interval 95%; DD, Diverticular Disease.

## Sheet: Supplementary Table S4
Supplementary Table S4: Characteristics of Significant SNPs with Genome-wide Associations (P < 1×10^-5) for 18 Gut Microbiome Features on DD
GWAS ID	Exposure	Outcome	SNPs	EA	OA	EAF	BETA	SE	P	SAMPLESIZE	F-STATISTICS
GCST90027675	f_Oscillospiraceae	DD	rs11087270	T	A	0.267414	0.0873817	0.0185193	2.38e-06	7738	22.2578
GCST90027675	f_Oscillospiraceae	DD	rs12446334	G	A	0.275569	0.0938369	0.0200605	2.9e-06	7738	21.8752
GCST90027675	f_Oscillospiraceae	DD	rs13119423	C	A	0.139999	-0.110371	0.0239806	4.17e-06	7738	21.1776
GCST90027675	f_Oscillospiraceae	DD	rs34865636	T	A	0.312404	-0.0828569	0.0176735	2.76e-06	7738	21.9735
GCST90027675	f_Oscillospiraceae	DD	rs55682375	A	G	0.0674229	-0.158559	0.0351998	6.65e-06	7738	20.2857
GCST90027675	f_Oscillospiraceae	DD	rs56001939	C	T	0.362334	-0.0795853	0.0170427	3.02e-06	7738	21.801
GCST90027675	f_Oscillospiraceae	DD	rs7255582	T	C	0.411214	-0.0800168	0.0169181	2.25e-06	7738	22.3639
GCST90027796	s_Oscillibacter_unclassified	DD	rs11087270	T	A	0.267414	0.0886682	0.0185159	1.68e-06	7738	22.9262
GCST90027796	s_Oscillibacter_unclassified	DD	rs12446334	G	A	0.275569	0.0930476	0.0200569	3.5e-06	7738	21.5164
GCST90027796	s_Oscillibacter_unclassified	DD	rs13119423	C	A	0.139999	-0.110209	0.0239763	4.3e-06	7738	21.123
GCST90027796	s_Oscillibacter_unclassified	DD	rs34865636	T	A	0.312404	-0.0825242	0.0176704	3.01e-06	7738	21.8051
GCST90027796	s_Oscillibacter_unclassified	DD	rs55682375	A	G	0.0674229	-0.15804	0.0351935	7.1e-06	7738	20.1603
GCST90027796	s_Oscillibacter_unclassified	DD	rs56001939	C	T	0.362334	-0.0790706	0.0170397	3.48e-06	7738	21.5276
GCST90027796	s_Oscillibacter_unclassified	DD	rs7255582	T	C	0.411214	-0.0809638	0.0169151	1.7e-06	7738	22.9045
GCST90027714	g_Oscillibacter	DD	rs11087270	T	A	0.267414	0.0873411	0.0185197	2.4e-06	7738	22.236
GCST90027714	g_Oscillibacter	DD	rs12446334	G	A	0.275569	0.0936755	0.020061	3.02e-06	7738	21.7989
GCST90027714	g_Oscillibacter	DD	rs13119423	C	A	0.139999	-0.11031	0.0239812	4.23e-06	7738	21.1533
GCST90027714	g_Oscillibacter	DD	rs34865636	T	A	0.312404	-0.0829059	0.017674	2.72e-06	7738	21.9984
GCST90027714	g_Oscillibacter	DD	rs55682375	A	G	0.0674229	-0.158274	0.0352007	6.91e-06	7738	20.2117
GCST90027714	g_Oscillibacter	DD	rs56001939	C	T	0.362334	-0.0794866	0.0170431	3.1e-06	7738	21.7458
GCST90027714	g_Oscillibacter	DD	rs6821986	T	C	0.118369	-0.111752	0.0252969	9.98e-06	7738	19.5103
GCST90027714	g_Oscillibacter	DD	rs7255582	T	C	0.411214	-0.0799638	0.0169185	2.29e-06	7738	22.3332
GCST90027612	PWY-7209	DD	rs10489050	A	G	0.0855044	-0.164383	0.0356172	3.93e-06	7738	21.2951
GCST90027612	PWY-7209	DD	rs11215429	C	T	0.0526883	0.22683	0.04752	1.81e-06	7738	22.779
GCST90027612	PWY-7209	DD	rs11242123	T	A	0.128552	-0.16115	0.0295398	4.89e-08	7738	29.7532
GCST90027612	PWY-7209	DD	rs12487786	C	T	0.757846	-0.102677	0.0230714	8.57e-06	7738	19.8009
GCST90027612	PWY-7209	DD	rs1474383	C	T	0.637558	-0.0976871	0.0204011	1.68e-06	7738	22.922
GCST90027612	PWY-7209	DD	rs16916531	A	C	0.322099	0.0996466	0.0216777	4.29e-06	7738	21.1246
GCST90027612	PWY-7209	DD	rs261555	A	G	0.768291	-0.111061	0.0232431	1.77e-06	7738	22.8258
GCST90027612	PWY-7209	DD	rs4260641	G	A	0.591584	-0.0893609	0.020056	8.37e-06	7738	19.847
GCST90027612	PWY-7209	DD	rs4645398	C	T	0.211335	-0.109342	0.0244923	8.03e-06	7738	19.9251
GCST90027612	PWY-7209	DD	rs4783337	C	G	0.931307	-0.220689	0.0439498	5.13e-07	7738	25.2079
GCST90027612	PWY-7209	DD	rs617079	G	C	0.0630626	-0.188862	0.0406074	3.3e-06	7738	21.6255
GCST90027612	PWY-7209	DD	rs6454985	C	T	0.581833	-0.0889841	0.0197122	6.36e-06	7738	20.3725
GCST90027612	PWY-7209	DD	rs6473162	T	A	0.396473	0.0918696	0.0202866	5.94e-06	7738	20.5029
GCST90027612	PWY-7209	DD	rs6805759	G	A	0.527657	0.0946118	0.0200558	2.39e-06	7738	22.2484
GCST90027612	PWY-7209	DD	rs836868	T	A	0.60273	-0.0986201	0.0208141	2.16e-06	7738	22.4441
GCST90027471	GLCMANNANAUT-PWY	DD	rs11211643	G	A	0.51565	0.0831748	0.0163099	3.4e-07	7738	25.9999
GCST90027471	GLCMANNANAUT-PWY	DD	rs13003991	G	C	0.606803	0.0758458	0.0164963	4.27e-06	7738	21.1338
GCST90027471	GLCMANNANAUT-PWY	DD	rs13193692	T	G	0.230994	0.085911	0.0193355	8.86e-06	7738	19.7366
GCST90027471	GLCMANNANAUT-PWY	DD	rs1770803	T	A	0.441319	-0.0778079	0.0163712	2.01e-06	7738	22.5827
GCST90027471	GLCMANNANAUT-PWY	DD	rs2467707	C	T	0.890023	0.121636	0.0256175	2.05e-06	7738	22.5389
GCST90027471	GLCMANNANAUT-PWY	DD	rs2634527	C	T	0.498505	-0.0756236	0.0167962	6.72e-06	7738	20.2666
GCST90027471	GLCMANNANAUT-PWY	DD	rs5756419	A	T	0.293243	0.0829004	0.0178465	3.4e-06	7738	21.5721
GCST90027471	GLCMANNANAUT-PWY	DD	rs67763506	G	C	0.178172	0.0964672	0.0211114	4.89e-06	7738	20.8743
GCST90027471	GLCMANNANAUT-PWY	DD	rs74949229	A	G	0.0938701	-0.144988	0.0283792	3.24e-07	7738	26.0946
GCST90027471	GLCMANNANAUT-PWY	DD	rs75967282	C	G	0.0513866	-0.18223	0.0378294	1.46e-06	7738	23.199
GCST90027471	GLCMANNANAUT-PWY	DD	rs9445542	T	C	0.126577	-0.116241	0.0244585	2.01e-06	7738	22.5814
GCST90027569	PWY-6123	DD	rs1076198	T	G	0.171427	0.0948556	0.0212868	8.35e-06	7738	19.8514
GCST90027569	PWY-6123	DD	rs1802608	T	C	0.0601283	-0.156526	0.0346436	6.24e-06	7738	20.4087
GCST90027569	PWY-6123	DD	rs2555143	G	T	0.611075	0.073762	0.0164806	7.62e-06	7738	20.0267
GCST90027569	PWY-6123	DD	rs3217852	C	G	0.221903	-0.0863884	0.0195063	9.48e-06	7738	19.6087
GCST90027569	PWY-6123	DD	rs7236342	G	C	0.499865	-0.0790259	0.0163769	1.4e-06	7738	23.279
GCST90027569	PWY-6123	DD	rs7713337	C	T	0.348096	0.0823339	0.0171058	1.49e-06	7738	23.1611
GCST90027569	PWY-6123	DD	rs79744905	C	A	0.16705	0.0965123	0.0217047	8.72e-06	7738	19.7671
GCST90027615	PWY-7221	DD	rs10817481	C	A	0.516451	-0.0773225	0.0164176	2.48e-06	7738	22.1758
GCST90027615	PWY-7221	DD	rs11058744	T	G	0.0707436	-0.153543	0.0321109	1.74e-06	7738	22.8582
GCST90027615	PWY-7221	DD	rs11168050	A	G	0.0793935	0.141163	0.0302311	3.02e-06	7738	21.7981
GCST90027615	PWY-7221	DD	rs12457526	T	G	0.382444	-0.0787255	0.0167446	2.58e-06	7738	22.0987
GCST90027615	PWY-7221	DD	rs1428949	T	C	0.433176	-0.0770872	0.0166082	3.46e-06	7738	21.5382
GCST90027615	PWY-7221	DD	rs143920868	T	C	0.0872329	-0.151033	0.0310716	1.17e-06	7738	23.6212
GCST90027615	PWY-7221	DD	rs1920088	G	A	0.875328	-0.111933	0.0247536	6.13e-06	7738	20.442
GCST90027615	PWY-7221	DD	rs41359044	T	C	0.0527914	-0.161094	0.0362125	8.64e-06	7738	19.7847
GCST90027615	PWY-7221	DD	rs5766546	A	G	0.140928	-0.106	0.0232727	5.25e-06	7738	20.7398
GCST90027615	PWY-7221	DD	rs617024	T	C	0.134058	-0.110423	0.0243578	5.81e-06	7738	20.546
GCST90027615	PWY-7221	DD	rs6427759	C	A	0.9086	-0.136692	0.0289961	2.43e-06	7738	22.2173
GCST90027615	PWY-7221	DD	rs6903592	A	T	0.318408	-0.0819131	0.0172573	2.07e-06	7738	22.5241
GCST90027615	PWY-7221	DD	rs7108080	A	G	0.508635	-0.0855444	0.0168421	3.79e-07	7738	25.7915
GCST90027615	PWY-7221	DD	rs754639	A	G	0.33023	0.0855546	0.0185649	4.06e-06	7738	21.2318
GCST90027615	PWY-7221	DD	rs76346802	G	A	0.0931431	-0.128866	0.0280657	4.4e-06	7738	21.0774
GCST90027518	PWY-1297	DD	rs1009644	C	T	0.591879	-0.0744787	0.0165694	6.96e-06	7738	20.1994
GCST90027518	PWY-1297	DD	rs111171	G	A	0.729093	-0.0924102	0.0187424	8.2e-07	7738	24.3039
GCST90027518	PWY-1297	DD	rs11543947	A	G	0.069182	-0.173247	0.0339465	3.33e-07	7738	26.0392
GCST90027518	PWY-1297	DD	rs12700304	T	G	0.250107	0.0872428	0.0187529	3.28e-06	7738	21.6377
GCST90027518	PWY-1297	DD	rs17639960	C	T	0.156483	-0.109664	0.0231362	2.14e-06	7738	22.461
GCST90027518	PWY-1297	DD	rs2914928	C	T	0.307512	-0.0816632	0.0177703	4.32e-06	7738	21.1132
GCST90027518	PWY-1297	DD	rs35108480	C	G	0.297202	0.0804747	0.0181741	9.51e-06	7738	19.6021
GCST90027518	PWY-1297	DD	rs7349706	C	A	0.345869	0.0810335	0.0176312	4.31e-06	7738	21.1181
GCST90027518	PWY-1297	DD	rs7608101	C	T	0.283873	0.0836171	0.0183571	5.24e-06	7738	20.743
GCST90027518	PWY-1297	DD	rs9527167	G	A	0.17668	0.110794	0.0229484	1.38e-06	7738	23.3031
GCST90027808	s_Veillonella_unclassified	DD	rs11102545	G	A	0.349388	0.145432	0.0316205	4.24e-06	7738	21.1481
GCST90027808	s_Veillonella_unclassified	DD	rs12978412	T	C	0.642047	0.140571	0.0307592	4.88e-06	7738	20.8798
GCST90027808	s_Veillonella_unclassified	DD	rs3000812	G	A	0.263653	0.154688	0.0337761	4.65e-06	7738	20.9691
GCST90027808	s_Veillonella_unclassified	DD	rs325705	A	G	0.509487	-0.140013	0.0314163	8.32e-06	7738	19.8569
GCST90027808	s_Veillonella_unclassified	DD	rs62111248	A	G	0.0999765	0.231829	0.0502065	3.88e-06	7738	21.3158
GCST90027808	s_Veillonella_unclassified	DD	rs6548355	G	A	0.615946	0.135331	0.0304946	9.09e-06	7738	19.6894
GCST90027808	s_Veillonella_unclassified	DD	rs6601127	T	G	0.529803	-0.136437	0.0295882	4e-06	7738	21.2578
GCST90027808	s_Veillonella_unclassified	DD	rs7274039	T	C	0.099162	-0.265599	0.0562249	2.31e-06	7738	22.309
GCST90027808	s_Veillonella_unclassified	DD	rs72743290	T	C	0.0997011	0.241471	0.0518673	3.23e-06	7738	21.6686
GCST90027808	s_Veillonella_unclassified	DD	rs8017450	T	G	0.0721426	0.262172	0.058491	7.39e-06	7738	20.0855
GCST90027808	s_Veillonella_unclassified	DD	rs9797071	A	T	0.492462	0.135881	0.029619	4.48e-06	7738	21.041
GCST90027450	ARO-PWY	DD	rs10873850	G	A	0.2783	0.0858857	0.0185528	3.67e-06	7738	21.4245
GCST90027450	ARO-PWY	DD	rs1093520	G	T	0.915857	0.153028	0.0333575	4.49e-06	7738	21.04
GCST90027450	ARO-PWY	DD	rs12656915	G	T	0.0791242	0.13461	0.0302054	8.33e-06	7738	19.855
GCST90027450	ARO-PWY	DD	rs12707570	C	A	0.512255	-0.0728993	0.0162424	7.18e-06	7738	20.1389
GCST90027450	ARO-PWY	DD	rs136110	C	T	0.208243	0.0964705	0.0202552	1.91e-06	7738	22.678
GCST90027450	ARO-PWY	DD	rs3797252	C	T	0.307103	-0.0794419	0.0174202	5.11e-06	7738	20.7914
GCST90027450	ARO-PWY	DD	rs38127	C	T	0.645907	0.0760269	0.0168297	6.26e-06	7738	20.402
GCST90027450	ARO-PWY	DD	rs61915762	A	G	0.275511	0.0827921	0.0180027	4.25e-06	7738	21.1442
GCST90027450	ARO-PWY	DD	rs6782393	C	A	0.0605063	-0.151342	0.0337071	7.12e-06	7738	20.1543
GCST90027450	ARO-PWY	DD	rs73200771	A	G	0.0520806	-0.163263	0.0358564	5.28e-06	7738	20.7267
GCST90027450	ARO-PWY	DD	rs8052034	A	G	0.559625	0.0740262	0.0163168	5.71e-06	7738	20.5772
GCST90027450	ARO-PWY	DD	rs9305847	C	A	0.626513	0.0762532	0.0168897	6.34e-06	7738	20.378
GCST90027638	PYRIDNUCSYN-PWY	DD	rs10469756	C	T	0.926907	-0.141194	0.0313189	6.54e-06	7738	20.3191
GCST90027638	PYRIDNUCSYN-PWY	DD	rs1126742	G	A	0.138917	-0.108664	0.0236707	4.42e-06	7738	21.0686
GCST90027638	PYRIDNUCSYN-PWY	DD	rs12871823	C	G	0.180112	-0.0999896	0.021514	3.36e-06	7738	21.5952
GCST90027638	PYRIDNUCSYN-PWY	DD	rs143920868	T	C	0.0872441	-0.156463	0.0309462	4.28e-07	7738	25.5563
GCST90027638	PYRIDNUCSYN-PWY	DD	rs148280750	T	C	0.070665	-0.185296	0.0334146	2.93e-08	7738	30.7433
GCST90027638	PYRIDNUCSYN-PWY	DD	rs2208574	A	G	0.308779	-0.0784853	0.017543	7.68e-06	7738	20.0106
GCST90027638	PYRIDNUCSYN-PWY	DD	rs2464826	A	C	0.101255	0.121929	0.0273773	8.44e-06	7738	19.8298
GCST90027638	PYRIDNUCSYN-PWY	DD	rs4371271	C	T	0.455325	-0.0752642	0.0168764	8.21e-06	7738	19.884
GCST90027638	PYRIDNUCSYN-PWY	DD	rs74459573	C	T	0.199396	0.0943692	0.0202461	3.15e-06	7738	21.7203
GCST90027638	PYRIDNUCSYN-PWY	DD	rs7978645	C	T	0.5517	-0.0761301	0.0168595	6.32e-06	7738	20.3849
GCST90027638	PYRIDNUCSYN-PWY	DD	rs8045981	C	T	0.887513	-0.125729	0.0269779	3.16e-06	7738	21.7142
GCST90027638	PYRIDNUCSYN-PWY	DD	rs9811455	C	T	0.264994	0.0842005	0.0183914	4.69e-06	7738	20.955
GCST90027656	c_Negativicutes	DD	rs10736970	C	T	0.741775	-0.0913671	0.0204744	8.1e-06	7738	19.9088
GCST90027656	c_Negativicutes	DD	rs12472147	G	A	0.855652	-0.12833	0.0264956	1.28e-06	7738	23.4528
GCST90027656	c_Negativicutes	DD	rs12979658	G	A	0.263676	-0.0935377	0.0203693	4.39e-06	7738	21.0819
GCST90027656	c_Negativicutes	DD	rs176564	G	A	0.910342	-0.153345	0.0337663	5.59e-06	7738	20.6186
GCST90027656	c_Negativicutes	DD	rs2282037	T	C	0.521969	-0.102233	0.0186334	4.1e-08	7738	30.0948
GCST90027656	c_Negativicutes	DD	rs77764206	C	T	0.0504393	0.197357	0.0423653	3.19e-06	7738	21.6956
GCST90027656	c_Negativicutes	DD	rs78791321	A	G	0.0809067	0.153283	0.0328393	3.05e-06	7738	21.7816
GCST90027742	c_Negativicutes.o_Selenomonadales	DD	rs10736970	C	T	0.741775	-0.0913735	0.0204744	8.09e-06	7738	19.9116
GCST90027742	c_Negativicutes.o_Selenomonadales	DD	rs12472147	G	A	0.855652	-0.128329	0.0264956	1.28e-06	7738	23.4525
GCST90027742	c_Negativicutes.o_Selenomonadales	DD	rs12979658	G	A	0.263676	-0.0935379	0.0203693	4.39e-06	7738	21.082
GCST90027742	c_Negativicutes.o_Selenomonadales	DD	rs176564	G	A	0.910342	-0.15334	0.0337662	5.59e-06	7738	20.6175
GCST90027742	c_Negativicutes.o_Selenomonadales	DD	rs2282037	T	C	0.521969	-0.102228	0.0186333	4.1e-08	7738	30.0919
GCST90027742	c_Negativicutes.o_Selenomonadales	DD	rs77764206	C	T	0.0504393	0.197354	0.0423653	3.19e-06	7738	21.6949
GCST90027742	c_Negativicutes.o_Selenomonadales	DD	rs78791321	A	G	0.0809067	0.153277	0.0328393	3.05e-06	7738	21.7799
GCST90027730	g_Bilophila	DD	rs12913320	T	C	0.236869	-0.0932645	0.0208999	8.1e-06	7738	19.9083
GCST90027730	g_Bilophila	DD	rs13009600	A	G	0.382966	0.0773765	0.0174601	9.35e-06	7738	19.6342
GCST90027730	g_Bilophila	DD	rs1780628	T	A	0.406348	0.0805222	0.0174397	3.89e-06	7738	21.3128
GCST90027730	g_Bilophila	DD	rs2579005	G	T	0.70095	0.0910688	0.01924	2.21e-06	7738	22.3984
GCST90027730	g_Bilophila	DD	rs2990682	G	C	0.304692	0.0864227	0.0187368	3.98e-06	7738	21.2692
GCST90027730	g_Bilophila	DD	rs6958516	C	G	0.305548	-0.090388	0.0189915	1.94e-06	7738	22.6459
GCST90027730	g_Bilophila	DD	rs77848425	T	C	0.106589	0.12911	0.0284778	5.8e-06	7738	20.5492
GCST90027446	ANAEROFRUCAT-PWY	DD	rs11826488	A	G	0.0763678	0.153784	0.0345929	8.77e-06	7738	19.7577
GCST90027446	ANAEROFRUCAT-PWY	DD	rs17194003	G	A	0.201727	-0.102927	0.021032	9.89e-07	7738	23.9434
GCST90027446	ANAEROFRUCAT-PWY	DD	rs62335789	C	G	0.168684	-0.0977054	0.021882	8e-06	7738	19.932
GCST90027446	ANAEROFRUCAT-PWY	DD	rs9947104	G	A	0.303897	-0.0795727	0.017523	5.6e-06	7738	20.6157
GCST90027446	ANAEROFRUCAT-PWY	DD	rs9990334	A	G	0.424436	0.0741908	0.0167253	9.17e-06	7738	19.6716
GCST90027855	s_Roseburia_intestinalis	DD	rs12592099	C	G	0.334082	-0.0967904	0.0208836	3.57e-06	7738	21.4754
GCST90027855	s_Roseburia_intestinalis	DD	rs2087796	C	T	0.773341	0.109263	0.0234779	3.26e-06	7738	21.6529
GCST90027855	s_Roseburia_intestinalis	DD	rs4834490	C	T	0.752106	-0.102556	0.0228527	7.2e-06	7738	20.1341
GCST90027855	s_Roseburia_intestinalis	DD	rs6871001	C	T	0.435941	0.0891786	0.0195236	4.93e-06	7738	20.8588
GCST90027855	s_Roseburia_intestinalis	DD	rs7112918	C	T	0.469469	0.0890031	0.0198129	7.05e-06	7738	20.1744
GCST90027855	s_Roseburia_intestinalis	DD	rs72697383	A	C	0.14746	0.13667	0.0279205	9.83e-07	7738	23.9545
GCST90027855	s_Roseburia_intestinalis	DD	rs76557325	G	A	0.0796945	-0.166509	0.0373612	8.32e-06	7738	19.8573
GCST90027855	s_Roseburia_intestinalis	DD	rs778342	A	G	0.0821164	0.170187	0.036489	3.1e-06	7738	21.7479
GCST90027855	s_Roseburia_intestinalis	DD	rs8006559	G	A	0.0511182	-0.206063	0.0445341	3.71e-06	7738	21.4043
GCST90027564	PWY-5941	DD	rs118026734	T	C	0.0577757	0.205727	0.0456228	6.5e-06	7738	20.3286
GCST90027564	PWY-5941	DD	rs12606812	T	G	0.574679	0.0896761	0.0196441	4.99e-06	7738	20.8343
GCST90027564	PWY-5941	DD	rs2484671	C	G	0.0962477	-0.156409	0.0341626	4.69e-06	7738	20.9561
GCST90027564	PWY-5941	DD	rs321605	T	C	0.607674	-0.0920684	0.0199262	3.83e-06	7738	21.3432
GCST90027564	PWY-5941	DD	rs3764571	C	T	0.307387	-0.0948593	0.020931	5.84e-06	7738	20.5337
GCST90027564	PWY-5941	DD	rs4148913	G	A	0.443434	0.0924275	0.019703	2.72e-06	7738	22.0002
GCST90027564	PWY-5941	DD	rs73816874	T	C	0.434074	0.0869627	0.0195266	8.45e-06	7738	19.8289
GCST90027564	PWY-5941	DD	rs78689694	C	G	0.149301	0.125408	0.0268035	2.89e-06	7738	21.8855
GCST90027564	PWY-5941	DD	rs79195460	T	C	0.0548497	0.193987	0.043204	7.12e-06	7738	20.155
GCST90027564	PWY-5941	DD	rs9979263	G	A	0.714393	0.110587	0.025015	9.83e-06	7738	19.5387
GCST90027534	PWY-4984	DD	rs1035394	T	A	0.690265	-0.0818655	0.017782	4.15e-06	7738	21.1899
GCST90027534	PWY-4984	DD	rs11862432	T	C	0.345883	0.0808289	0.0182807	9.8e-06	7738	19.545
GCST90027534	PWY-4984	DD	rs17530744	C	G	0.217453	-0.0919772	0.0207968	9.75e-06	7738	19.5549
GCST90027534	PWY-4984	DD	rs17772715	C	T	0.722259	0.0798891	0.0180568	9.67e-06	7738	19.5696
GCST90027534	PWY-4984	DD	rs2213429	T	C	0.182428	-0.0964336	0.0216172	8.16e-06	7738	19.8951
GCST90027534	PWY-4984	DD	rs3131899	T	C	0.366633	0.0763958	0.01724	9.37e-06	7738	19.6315
GCST90027534	PWY-4984	DD	rs7825304	T	A	0.465015	0.0742678	0.0162675	4.99e-06	7738	20.8376
GCST90027534	PWY-4984	DD	rs7906344	A	G	0.629833	-0.0755594	0.0169008	7.79e-06	7738	19.9825
GCST90027534	PWY-4984	DD	rs79525129	T	C	0.135183	0.10894	0.0240589	5.95e-06	7738	20.4981
Note: f_Oscillospiraceae, s_Oscillibacter_unclassified and g_Oscillibacter are interrelated in the hierarchy of classification; The categories c_Negativicutes and c_Negativicutes.o_Selenomonadales are interrelated in the hierarchy of classification; EA, effect allele; OA, other allele; EAF, effect allele frequency; SNPs, single nucleotide polymorphisms; DD, Diverticular Disease; PWY-7209, superpa…

## Sheet: Supplementary Table S5
Supplementary Table S5: Positive MR Results (IVW) Linking 91 Inflammation-related Proteins to DD.
GWAS ID	Traits	Outcome	nSNP	P-value (IVW)	OR	OR_lci95	OR_uci95
GCST90274764	Eotaxin levels	DD	27	0.02771	0.945331	0.899177	0.993855
GCST90274773	T-cell surface glycoprotein CD5 levels	DD	29	0.0187337	1.06545	1.0106	1.12329
GCST90274775	CUB domain-containing protein 1 levels	DD	35	0.0490405	1.03946	1.00016	1.08031
GCST90274792	Glial cell line-derived neurotrophic factor levels	DD	24	0.0343685	0.950249	0.906372	0.996251
GCST90274795	Interleukin-10 levels	DD	33	0.000964352	1.08287	1.03287	1.13529
GCST90274815	Interleukin-6 levels	DD	13	0.00596901	0.910707	0.851964	0.9735
Note: IVW, Inverse-variance Weighted; MR, Mendelian Randomization; SNP, Single Nucleotide Polymorphism; OR, Odds Ratio; OR_lci95, Odds Ratio Lower Confidence Interval 95%; OR_uci95: Odds Ratio Upper Confidence Interval 95%; DD, Diverticular Disease.

## Sheet: Supplementary Table S6
Supplementary Table S6: Characteristics of Significant SNPs with Genome-wide Associations (P < 1×10^-5) for 6 Inflammation-related Proteins on DD
GWAS ID	Exposure	Outcome	SNPs	EA	OA	EAF	BETA	SE	P	SAMPLESIZE	F-STATISTICS
GCST90274764	Eotaxin levels	DD	rs10911109	A	G	0.1696	-0.0767	0.0172	8.22e-06	11774	19.882
GCST90274764	Eotaxin levels	DD	rs114744647	T	C	0.9774	0.2107	0.0451	2.99e-06	14730	21.8231
GCST90274764	Eotaxin levels	DD	rs12075	A	G	0.5547	0.0749	0.0114	5.03e-11	14731	43.1613
GCST90274764	Eotaxin levels	DD	rs12453306	C	G	0.9022	-0.1089	0.0244	8.08e-06	11335	19.9159
GCST90274764	Eotaxin levels	DD	rs139476527	T	G	0.0125	0.2826	0.0606	3.11e-06	12933	21.7436
GCST90274764	Eotaxin levels	DD	rs139597204	A	C	0.0128	-0.3374	0.0714	2.3e-06	12303	22.3266
GCST90274764	Eotaxin levels	DD	rs140965534	T	C	0.0172	-0.2283	0.0514	8.93e-06	14238	19.7253
GCST90274764	Eotaxin levels	DD	rs148554043	T	C	0.0083	0.4043	0.0898	6.72e-06	11726	20.2666
GCST90274764	Eotaxin levels	DD	rs151240414	A	G	0.0222	0.2299	0.0508	6.02e-06	11335	20.4774
GCST90274764	Eotaxin levels	DD	rs1564995	A	G	0.6155	-0.0609	0.0131	3.34e-06	14286	21.6088
GCST90274764	Eotaxin levels	DD	rs170520	A	G	0.3264	0.0554	0.0125	9.34e-06	14285	19.6399
GCST90274764	Eotaxin levels	DD	rs2112920	C	G	0.8362	0.0817	0.016	3.29e-07	14286	26.0701
GCST90274764	Eotaxin levels	DD	rs2201150	T	C	0.3561	0.0785	0.0123	1.75e-10	14286	40.7257
GCST90274764	Eotaxin levels	DD	rs2228467	T	C	0.9289	-0.3316	0.0225	3.69e-49	14733	217.173
GCST90274764	Eotaxin levels	DD	rs34536806	T	G	0.9023	0.1017	0.0208	1.01e-06	14286	23.9031
GCST90274764	Eotaxin levels	DD	rs35543857	A	G	0.9282	-0.1138	0.0244	3.1e-06	14286	21.7492
GCST90274764	Eotaxin levels	DD	rs55843637	C	G	0.5296	0.0555	0.0121	4.5e-06	14286	21.0356
GCST90274764	Eotaxin levels	DD	rs6894241	A	C	0.2333	-0.0656	0.0137	1.68e-06	14715	22.9249
GCST90274764	Eotaxin levels	DD	rs73171545	A	G	0.1199	-0.0861	0.0187	4.14e-06	14286	21.1964
GCST90274764	Eotaxin levels	DD	rs73209015	A	T	0.1104	-0.0913	0.0189	1.36e-06	14728	23.3324
GCST90274764	Eotaxin levels	DD	rs757973	A	G	0.09	0.2002	0.0205	1.58e-22	14713	95.3589
GCST90274764	Eotaxin levels	DD	rs79432525	T	G	0.9754	0.1929	0.0422	4.85e-06	14247	20.8919
GCST90274764	Eotaxin levels	DD	rs79684468	T	C	0.0433	0.1502	0.0303	7.16e-07	14286	24.5694
GCST90274764	Eotaxin levels	DD	rs79722574	T	C	0.167	-0.1215	0.0156	6.78e-15	14720	60.6519
GCST90274764	Eotaxin levels	DD	rs8068185	T	C	0.8434	0.0732	0.016	4.76e-06	14727	20.9278
GCST90274764	Eotaxin levels	DD	rs9303380	A	G	0.0494	0.1213	0.0272	8.21e-06	14286	19.8849
GCST90274764	Eotaxin levels	DD	rs9940390	T	C	0.7358	-0.0818	0.0133	7.73e-10	14286	37.8218
GCST90274764	Eotaxin levels	DD	rs9976282	A	G	0.0333	-0.1678	0.0345	1.15e-06	14722	23.653
GCST90274773	T-cell surface glycoprotein CD5 levels	DD	rs11622090	T	C	0.3206	-0.0588	0.0128	4.35e-06	13236	21.0994
GCST90274773	T-cell surface glycoprotein CD5 levels	DD	rs117276991	A	G	0.0751	-0.1261	0.0256	8.4e-07	14287	24.2599
GCST90274773	T-cell surface glycoprotein CD5 levels	DD	rs117516652	A	G	0.9826	0.2374	0.0476	6.12e-07	14248	24.8706
GCST90274773	T-cell surface glycoprotein CD5 levels	DD	rs12416520	A	G	0.7492	-0.0629	0.0132	1.89e-06	14709	22.7036
GCST90274773	T-cell surface glycoprotein CD5 levels	DD	rs1259355	A	G	0.4361	0.0569	0.0119	1.74e-06	14287	22.8597
GCST90274773	T-cell surface glycoprotein CD5 levels	DD	rs13010492	C	G	0.4754	-0.0589	0.0122	1.38e-06	13421	23.3048
GCST90274773	T-cell surface glycoprotein CD5 levels	DD	rs141298297	G	GT	0.8877	0.1034	0.0232	8.32e-06	10894	19.8603
GCST90274773	T-cell surface glycoprotein CD5 levels	DD	rs16541	A	G	0.7871	-0.0679	0.015	5.99e-06	14287	20.4878
GCST90274773	T-cell surface glycoprotein CD5 levels	DD	rs17345759	A	C	0.9301	-0.1134	0.0245	3.68e-06	14287	21.4207
GCST90274773	T-cell surface glycoprotein CD5 levels	DD	rs17769062	T	C	0.9589	0.1638	0.0334	9.38e-07	14287	24.0477
GCST90274773	T-cell surface glycoprotein CD5 levels	DD	rs192582121	A	T	0.9916	-0.4169	0.0806	2.31e-07	11438	26.7496
GCST90274773	T-cell surface glycoprotein CD5 levels	DD	rs193245191	A	G	0.0109	-0.3109	0.0696	7.93e-06	12290	19.9504
GCST90274773	T-cell surface glycoprotein CD5 levels	DD	rs2237450	T	C	0.6389	0.0623	0.0124	5.06e-07	14287	25.239
GCST90274773	T-cell surface glycoprotein CD5 levels	DD	rs3104373	T	C	0.1469	0.0973	0.0165	3.7e-09	14735	34.7695
GCST90274773	T-cell surface glycoprotein CD5 levels	DD	rs3184504	T	C	0.4764	0.1427	0.0128	7.29e-29	11784	124.267
GCST90274773	T-cell surface glycoprotein CD5 levels	DD	rs367364	T	C	0.1538	-0.0828	0.016	2.28e-07	14730	26.777
GCST90274773	T-cell surface glycoprotein CD5 levels	DD	rs4073745	A	G	0.7003	-0.0683	0.0131	1.85e-07	14287	27.1793
GCST90274773	T-cell surface glycoprotein CD5 levels	DD	rs4893	A	G	0.9627	0.1471	0.0313	2.61e-06	14735	22.084
GCST90274773	T-cell surface glycoprotein CD5 levels	DD	rs4939490	C	G	0.6328	0.1083	0.012	1.8e-19	14735	81.4396
GCST90274773	T-cell surface glycoprotein CD5 levels	DD	rs60562286	A	T	0.0327	-0.1681	0.0352	1.79e-06	14726	22.803
GCST90274773	T-cell surface glycoprotein CD5 levels	DD	rs61747728	T	C	0.0399	0.1841	0.0313	4.06e-09	14287	34.5906
GCST90274773	T-cell surface glycoprotein CD5 levels	DD	rs61768480	A	G	0.2776	0.0695	0.0147	2.27e-06	13670	22.3497
GCST90274773	T-cell surface glycoprotein CD5 levels	DD	rs6488973	A	G	0.2804	-0.0613	0.0135	5.61e-06	14722	20.6155
GCST90274773	T-cell surface glycoprotein CD5 levels	DD	rs674379	C	G	0.6395	0.1193	0.0126	2.85e-21	12835	89.6339
GCST90274773	T-cell surface glycoprotein CD5 levels	DD	rs7012814	A	G	0.4819	-0.0533	0.0119	7.5e-06	14287	20.0586
GCST90274773	T-cell surface glycoprotein CD5 levels	DD	rs7242462	A	G	0.8853	-0.1199	0.0187	1.44e-10	14287	41.105
GCST90274773	T-cell surface glycoprotein CD5 levels	DD	rs7295476	A	T	0.0501	-0.118	0.0265	8.47e-06	14735	19.825
GCST90274773	T-cell surface glycoprotein CD5 levels	DD	rs7298384	A	G	0.9625	-0.1418	0.032	9.37e-06	14718	19.6333
GCST90274773	T-cell surface glycoprotein CD5 levels	DD	rs74796205	A	G	0.9884	0.2987	0.0657	5.46e-06	13800	20.667
GCST90274773	T-cell surface glycoprotein CD5 levels	DD	rs78808574	A	G	0.9449	-0.118	0.0265	8.47e-06	14287	19.8249
GCST90274775	CUB domain-containing protein 1 levels	DD	rs10044847	C	G	0.8283	-0.0781	0.0156	5.55e-07	14719	25.0607
GCST90274775	CUB domain-containing protein 1 levels	DD	rs10465082	T	C	0.5023	-0.0504	0.0112	6.8e-06	14733	20.2473
GCST90274775	CUB domain-containing protein 1 levels	DD	rs10964983	C	G	0.5862	-0.0616	0.0114	6.53e-08	14724	29.1939
GCST90274775	CUB domain-containing protein 1 levels	DD	rs111476793	A	G	0.1339	0.0895	0.0182	8.76e-07	12790	24.1788
GCST90274775	CUB domain-containing protein 1 levels	DD	rs111984955	C	G	0.9817	0.2058	0.0461	8.04e-06	14725	19.9264
GCST90274775	CUB domain-containing protein 1 levels	DD	rs115009171	A	G	0.0078	0.4223	0.0932	5.87e-06	10300	20.527
GCST90274775	CUB domain-containing protein 1 levels	DD	rs118116993	A	T	0.0969	0.0957	0.0197	1.19e-06	14286	23.5956
GCST90274775	CUB domain-containing protein 1 levels	DD	rs11864674	A	C	0.0186	0.2029	0.0458	9.42e-06	14246	19.6233
GCST90274775	CUB domain-containing protein 1 levels	DD	rs12290068	A	G	0.3187	0.1221	0.0122	1.4e-23	14726	100.15
GCST90274775	CUB domain-containing protein 1 levels	DD	rs12928188	A	T	0.2312	-0.0658	0.0134	9.09e-07	14715	24.1092
GCST90274775	CUB domain-containing protein 1 levels	DD	rs1463919	A	C	0.4982	0.0507	0.0113	7.23e-06	14285	20.1279
GCST90274775	CUB domain-containing protein 1 levels	DD	rs146583535	A	G	0.0265	0.4557	0.0968	2.51e-06	8372	22.1566
GCST90274775	CUB domain-containing protein 1 levels	DD	rs17078000	A	G	0.7179	0.0609	0.0128	1.96e-06	14286	22.6336
GCST90274775	CUB domain-containing protein 1 levels	DD	rs17607930	A	G	0.9669	0.1654	0.037	7.81e-06	14286	19.9805
GCST90274775	CUB domain-containing protein 1 levels	DD	rs184033839	A	C	0.0133	-0.2509	0.0514	1.05e-06	14246	23.824
GCST90274775	CUB domain-containing protein 1 levels	DD	rs191929998	A	G	0.9581	-0.1938	0.0409	2.15e-06	9844	22.4477
GCST90274775	CUB domain-containing protein 1 levels	DD	rs2276862	C	G	0.8212	0.303	0.0146	1.14e-95	14730	430.646
GCST90274775	CUB domain-containing protein 1 levels	DD	rs2742145	A	G	0.0213	0.2325	0.051	5.14e-06	11538	20.7793
GCST90274775	CUB domain-containing protein 1 levels	DD	rs28535751	T	C	0.6294	-0.0541	0.0118	4.55e-06	14733	21.017
GCST90274775	CUB domain-containing protein 1 levels	DD	rs2990246	C	G	0.4028	-0.0566	0.012	2.4e-06	14286	22.2438
GCST90274775	CUB domain-containing protein 1 levels	DD	rs34027772	T	C	0.2607	0.0757	0.0143	1.2e-07	12403	28.0188
GCST90274775	CUB domain-containing protein 1 levels	DD	rs35176543	T	G	0.0924	0.0894	0.0201	8.68e-06	14286	19.7798
GCST90274775	CUB domain-containing protein 1 levels	DD	rs35478654	T	C	0.0367	-0.148	0.0312	2.1e-06	14725	22.4986
GCST90274775	CUB domain-containing protein 1 levels	DD	rs4804148	T	C	0.7187	-0.0619	0.0125	7.35e-07	14734	24.519
GCST90274775	CUB domain-containing protein 1 levels	DD	rs5010503	A	T	0.0675	-0.1578	0.0352	7.36e-06	12404	20.0936
GCST90274775	CUB domain-containing protein 1 levels	DD	rs59752567	T	G	0.0938	-0.0923	0.0204	6.05e-06	14730	20.4684
GCST90274775	CUB domain-containing protein 1 levels	DD	rs59872649	A	G	0.0652	-0.1093	0.0232	2.46e-06	14734	22.1925
GCST90274775	CUB domain-containing protein 1 levels	DD	rs61782461	T	C	0.9829	-0.2176	0.0471	3.84e-06	14286	21.341
GCST90274775	CUB domain-containing protein 1 levels	DD	rs6452820	A	G	0.8367	-0.0738	0.0159	3.46e-06	14286	21.5406
GCST90274775	CUB domain-containing protein 1 levels	DD	rs672806	A	G	0.4097	0.0816	0.0116	2e-12	14286	49.477
GCST90274775	CUB domain-containing protein 1 levels	DD	rs6991332	T	C	0.6455	-0.0579	0.0119	1.14e-06	14286	23.6702
GCST90274775	CUB domain-containing protein 1 levels	DD	rs74811341	T	C	0.0513	-0.1323	0.0277	1.79e-06	14734	22.8087
GCST90274775	CUB domain-containing protein 1 levels	DD	rs7506429	A	C	0.7965	0.0737	0.0144	3.09e-07	14286	26.1908
GCST90274775	CUB domain-containing protein 1 levels	DD	rs75892552	T	G	0.0544	-0.1259	0.0279	6.41e-06	14286	20.3602
GCST90274775	CUB domain-containing protein 1 levels	DD	rs7618923	T	C	0.1811	-0.1738	0.0151	1.18e-30	14286	132.46
GCST90274775	CUB domain-containing protein 1 levels	DD	rs9272226	T	C	0.6505	-0.0933	0.0118	2.64e-15	14733	62.5087
GCST90274792	Glial cell line-derived neurotrophic factor levels	DD	rs112594435	T	C	0.0371	0.1531	0.0333	4.27e-06	14721	21.135
GCST90274792	Glial cell line-derived neurotrophic factor levels	DD	rs116928328	T	C	0.9927	0.3727	0.0821	5.64e-06	13801	20.6049
GCST90274792	Glial cell line-derived neurotrophic factor levels	DD	rs117195704	A	G	0.0386	-0.1377	0.0309	8.34e-06	14723	19.856
GCST90274792	Glial cell line-derived neurotrophic factor levels	DD	rs11740708	A	G	0.0906	-0.3888	0.0198	7.56e-86	14710	385.534
GCST90274792	Glial cell line-derived neurotrophic factor levels	DD	rs12329721	A	G	0.8974	0.0862	0.0188	4.54e-06	14733	21.0203
GCST90274792	Glial cell line-derived neurotrophic factor levels	DD	rs12739417	A	G	0.4066	0.0579	0.0129	7.18e-06	12404	20.1422
GCST90274792	Glial cell line-derived neurotrophic factor levels	DD	rs138691533	A	G	0.0148	0.2584	0.0539	1.63e-06	14731	22.9799
GCST90274792	Glial cell line-derived neurotrophic factor levels	DD	rs144181640	A	T	0.9898	0.3366	0.0697	1.37e-06	13988	23.3185
GCST90274792	Glial cell line-derived neurotrophic factor levels	DD	rs147483239	T	C	0.019	-0.2148	0.0485	9.47e-06	14726	19.6122
GCST90274792	Glial cell line-derived neurotrophic factor levels	DD	rs150807191	A	G	0.9717	-0.1719	0.0387	8.92e-06	14725	19.7274
GCST90274792	Glial cell line-derived neurotrophic factor levels	DD	rs16945776	A	G	0.9042	0.0871	0.0196	8.84e-06	14731	19.7454
GCST90274792	Glial cell line-derived neurotrophic factor levels	DD	rs17353853	A	G	0.9255	0.1022	0.0229	8.09e-06	14288	19.9145
GCST90274792	Glial cell line-derived neurotrophic factor levels	DD	rs199574106	CT	C	0.0121	0.3664	0.0733	5.77e-07	10407	24.9816
GCST90274792	Glial cell line-derived neurotrophic factor levels	DD	rs2093446	C	G	0.3	0.0606	0.0129	2.63e-06	14288	22.0651
GCST90274792	Glial cell line-derived neurotrophic factor levels	DD	rs2194229	A	T	0.1296	-0.1683	0.0179	5.34e-21	14288	88.3896
GCST90274792	Glial cell line-derived neurotrophic factor levels	DD	rs2453338	A	T	0.352	0.0829	0.0124	2.3e-11	14734	44.6896
GCST90274792	Glial cell line-derived neurotrophic factor levels	DD	rs35740453	A	G	0.7373	-0.0718	0.0154	3.13e-06	13224	21.7341
GCST90274792	Glial cell line-derived neurotrophic factor levels	DD	rs57104839	A	G	0.903	0.0915	0.0196	3.04e-06	14736	21.7907
GCST90274792	Glial cell line-derived neurotrophic factor levels	DD	rs62243355	T	C	0.0997	-0.0981	0.0196	5.58e-07	14731	25.0476
GCST90274792	Glial cell line-derived neurotrophic factor levels	DD	rs72743928	T	C	0.1091	0.0871	0.0192	5.72e-06	14288	20.5766
GCST90274792	Glial cell line-derived neurotrophic factor levels	DD	rs77124379	T	C	0.9259	-0.1117	0.0245	5.14e-06	14288	20.7832
GCST90274792	Glial cell line-derived neurotrophic factor levels	DD	rs77671113	A	C	0.0859	-0.1194	0.0208	9.45e-09	14725	32.9475
GCST90274792	Glial cell line-derived neurotrophic factor levels	DD	rs79953230	T	C	0.0254	0.1918	0.042	4.96e-06	14719	20.8516
GCST90274792	Glial cell line-derived neurotrophic factor levels	DD	rs9303102	T	G	0.0231	0.2096	0.0453	3.71e-06	12935	21.4052
GCST90274792	Glial cell line-derived neurotrophic factor levels	DD	rs9409461	A	G	0.4811	0.0528	0.0119	9.12e-06	14288	19.684
GCST90274795	Interleukin-10 levels	DD	rs10067443	T	C	0.8011	-0.0753	0.0149	4.33e-07	14296	25.5362
GCST90274795	Interleukin-10 levels	DD	rs11443190	A	AG	0.5045	0.0622	0.0133	2.92e-06	11326	21.8676
GCST90274795	Interleukin-10 levels	DD	rs116018601	T	C	0.9715	0.1763	0.0398	9.44e-06	14727	19.6191
GCST90274795	Interleukin-10 levels	DD	rs12123181	A	G	0.2042	-0.0996	0.0151	4.22e-11	14296	43.5015
GCST90274795	Interleukin-10 levels	DD	rs1370717	A	G	0.4388	-0.0534	0.0118	6.03e-06	14730	20.4767
GCST90274795	Interleukin-10 levels	DD	rs138203589	T	G	0.0455	0.1937	0.0418	3.59e-06	14730	21.4708
GCST90274795	Interleukin-10 levels	DD	rs145770642	G	GA	0.981	0.2422	0.0534	5.74e-06	11337	20.5679
GCST90274795	Interleukin-10 levels	DD	rs147027610	T	C	0.9747	0.1876	0.0416	6.49e-06	14250	20.3338
GCST90274795	Interleukin-10 levels	DD	rs148332061	C	G	0.1005	0.1112	0.0239	3.28e-06	13232	21.6445
GCST90274795	Interleukin-10 levels	DD	rs150408090	A	G	0.9898	0.3666	0.0761	1.45e-06	12313	23.203
GCST90274795	Interleukin-10 levels	DD	rs17632797	A	G	0.8561	-0.0772	0.0173	8.1e-06	14296	19.9105
GCST90274795	Interleukin-10 levels	DD	rs17654493	T	C	0.014	0.2951	0.0626	2.43e-06	12313	22.2187
GCST90274795	Interleukin-10 levels	DD	rs17747934	A	G	0.9375	-0.1551	0.0342	5.76e-06	13232	20.5639
GCST90274795	Interleukin-10 levels	DD	rs188535859	T	C	0.0174	-0.2351	0.0486	1.32e-06	14741	23.3977
GCST90274795	Interleukin-10 levels	DD	rs202092984	A	G	0.0498	0.1563	0.0341	4.57e-06	11768	21.0056
GCST90274795	Interleukin-10 levels	DD	rs28377109	A	C	0.1118	0.1586	0.02	2.19e-15	13383	62.8755
GCST90274795	Interleukin-10 levels	DD	rs28651780	T	C	0.8437	-0.0746	0.0167	7.93e-06	14296	19.9519
GCST90274795	Interleukin-10 levels	DD	rs28929474	T	C	0.0203	0.2027	0.0451	6.97e-06	14744	20.1974
GCST90274795	Interleukin-10 levels	DD	rs3135932	A	G	0.823	-0.1597	0.0154	3.39e-25	14744	107.525
GCST90274795	Interleukin-10 levels	DD	rs34059323	A	G	0.0275	-0.1789	0.0401	8.14e-06	14744	19.9009
GCST90274795	Interleukin-10 levels	DD	rs35898626	C	G	0.4552	-0.0519	0.0117	9.17e-06	14729	19.6745
GCST90274795	Interleukin-10 levels	DD	rs3769274	A	G	0.8403	0.0771	0.0162	1.94e-06	14742	22.6475
GCST90274795	Interleukin-10 levels	DD	rs385697	T	C	0.6126	0.0555	0.0119	3.1e-06	14727	21.7487
GCST90274795	Interleukin-10 levels	DD	rs389239	A	G	0.6162	-0.0574	0.0125	4.39e-06	14296	21.0835
GCST90274795	Interleukin-10 levels	DD	rs398518	A	G	0.9146	-0.1293	0.0218	3.01e-09	14296	35.1741
GCST90274795	Interleukin-10 levels	DD	rs4655953	A	G	0.3683	0.0565	0.0121	3.02e-06	14722	21.8005
GCST90274795	Interleukin-10 levels	DD	rs66624860	T	C	0.2791	0.0681	0.0143	1.91e-06	12799	22.6754
GCST90274795	Interleukin-10 levels	DD	rs67037615	T	C	0.8893	-0.1528	0.0196	6.39e-15	14296	60.7678
GCST90274795	Interleukin-10 levels	DD	rs72661933	A	C	0.9811	-0.2388	0.0535	8.06e-06	13809	19.9204
GCST90274795	Interleukin-10 levels	DD	rs72701782	A	G	0.0999	0.0981	0.0211	3.33e-06	14296	21.6129
GCST90274795	Interleukin-10 levels	DD	rs73226323	T	C	0.9755	0.1847	0.0415	8.56e-06	14738	19.8052
GCST90274795	Interleukin-10 levels	DD	rs7500869	A	C	0.1848	-0.0714	0.0159	7.1e-06	14743	20.1624
GCST90274795	Interleukin-10 levels	DD	rs79438518	A	T	0.0122	-0.2845	0.0618	4.15e-06	13809	21.1897
GCST90274795	Interleukin-10 levels	DD	rs9975090	A	G	0.5972	0.0551	0.0123	7.48e-06	14296	20.0647
GCST90274815	Interleukin-6 levels	DD	rs10234370	T	C	0.6371	0.0582	0.0127	4.59e-06	14295	20.998
GCST90274815	Interleukin-6 levels	DD	rs10977774	A	C	0.9865	-0.3418	0.0701	1.08e-06	12312	23.7705
GCST90274815	Interleukin-6 levels	DD	rs112669397	T	C	0.0119	-0.3592	0.0787	5.01e-06	10217	20.8275
GCST90274815	Interleukin-6 levels	DD	rs12433894	C	G	0.2257	0.063	0.0139	5.83e-06	14726	20.5396
GCST90274815	Interleukin-6 levels	DD	rs1346147	A	G	0.7459	-0.0659	0.0135	1.05e-06	14295	23.8255
GCST90274815	Interleukin-6 levels	DD	rs17486819	T	G	0.9152	0.0975	0.0211	3.82e-06	14739	21.3494
GCST90274815	Interleukin-6 levels	DD	rs185969953	T	G	0.0105	-0.3427	0.0682	5.04e-07	12934	25.246
GCST90274815	Interleukin-6 levels	DD	rs187416244	T	C	0.0182	-0.2244	0.0469	1.71e-06	14726	22.8897
GCST90274815	Interleukin-6 levels	DD	rs2228145	A	C	0.6128	-0.1684	0.0119	1.83e-45	14742	200.231
GCST90274815	Interleukin-6 levels	DD	rs248536	T	G	0.2276	-0.0671	0.0143	2.7e-06	14295	22.0147
GCST90274815	Interleukin-6 levels	DD	rs35441559	A	C	0.9868	-0.2484	0.0553	7.06e-06	14740	20.1741
GCST90274815	Interleukin-6 levels	DD	rs76203502	A	G	0.017	-0.2492	0.0557	7.68e-06	12634	20.0132
GCST90274815	Interleukin-6 levels	DD	rs79254378	A	C	0.0664	0.1173	0.0262	7.57e-06	14295	20.0416
Note: EA, effect allele; OA, other allele; EAF, effect allele frequency; SNPs, single nucleotide polymorphisms; DD, Diverticular Disease.

## Sheet: Supplementary Table S7
Supplementary Table S7A: Heterogeneity and Pleiotropy in All MR analyses.
Category	GWAS ID	Exposure	Outcome	Methods	nSNPs	HETEROGENEITY			HORIZONTAL PLEIOTROPY
						Q	Q DEGREES OF FREEDOM	Q P-VALUE	MR-EGGER REGRESSION
									EGGER INTERCEPT	SE	P-VALUE
18 Gut Microbiome Features	GCST90027675	f_Oscillospiraceae	DD	MR Egger	7	3.56504	5	0.61357	-0.0173133	0.0253269	0.524618
				Inverse variance weighted	7	4.03234	6	0.6723
	GCST90027796	s_Oscillibacter_unclassified	DD	MR Egger	7	3.58733	5	0.610217	-0.0173968	0.0256178	0.527237
				Inverse variance weighted	7	4.0485	6	0.670114
	GCST90027714	g_Oscillibacter	DD	MR Egger	8	4.02987	6	0.672634	-0.0120684	0.0241914	0.63563
				Inverse variance weighted	8	4.27874	7	0.74717
	GCST90027612	PWY-7209	DD	MR Egger	14	11.6047	12	0.477928	-0.0122047	0.00949704	0.223007
				Inverse variance weighted	14	13.2562	13	0.428226
	GCST90027471	GLCMANNANAUT-PWY	DD	MR Egger	8	1.94684	6	0.924522	-0.0149585	0.0136349	0.314678
				Inverse variance weighted	8	3.1504	7	0.870749
	GCST90027569	PWY-6123	DD	MR Egger	6	5.88052	4	0.20825	-0.0132542	0.0219215	0.578052
				Inverse variance weighted	6	6.41795	5	0.267647
	GCST90027615	PWY-7221	DD	MR Egger	15	15.6735	13	0.267208	-0.0107875	0.0122048	0.392815
				Inverse variance weighted	15	16.6155	14	0.27725
	GCST90027518	PWY-1297	DD	MR Egger	10	9.797	8	0.279564	0.0115951	0.0172915	0.521383
				Inverse variance weighted	10	10.3477	9	0.32308
	GCST90027808	s_Veillonella_unclassified	DD	MR Egger	10	9.13714	8	0.330859	0.00944663	0.013413	0.501238
				Inverse variance weighted	10	9.70367	9	0.375003
	GCST90027450	ARO-PWY	DD	MR Egger	12	6.22654	10	0.795885	-0.0025777	0.0111323	0.821553
				Inverse variance weighted	12	6.28016	11	0.854033
	GCST90027638	PYRIDNUCSYN-PWY	DD	MR Egger	12	12.4481	10	0.256183	-0.0257539	0.0135224	0.0859762
				Inverse variance weighted	12	16.9634	11	0.108962
	GCST90027656	c_Negativicutes	DD	MR Egger	7	9.31593	5	0.0971071	0.0243842	0.025986	0.391139
				Inverse variance weighted	7	10.9565	6	0.0897301
	GCST90027742	c_Negativicutes.o_Selenomonadales	DD	MR Egger	7	9.31572	5	0.0971145	0.0243879	0.0259876	0.391099
				Inverse variance weighted	7	10.9566	6	0.0897281
	GCST90027730	g_Bilophila	DD	MR Egger	7	7.20148	5	0.206082	-0.0124317	0.0321137	0.7146
				Inverse variance weighted	7	7.41732	6	0.283971
	GCST90027446	ANAEROFRUCAT-PWY	DD	MR Egger	5	0.247871	3	0.969515	0.00381919	0.0208633	0.866425
				Inverse variance weighted	5	0.281381	4	0.990984
	GCST90027855	s_Roseburia_intestinalis	DD	MR Egger	9	13.2874	7	0.0654073	0.00204569	0.0189354	0.916999
				Inverse variance weighted	9	13.3096	8	0.101632
	GCST90027564	PWY-5941	DD	MR Egger	10	9.80493	8	0.278985	0.0137334	0.0138683	0.351044
				Inverse variance weighted	10	11.0068	9	0.275242
	GCST90027534	PWY-4984	DD	MR Egger	8	3.1823	6	0.785643	0.00310075	0.031687	0.925234
				Inverse variance weighted	8	3.19188	7	0.866703
6 Inflammation-related Proteins	GCST90274764	Eotaxin levels	DD	MR Egger	27	31.9438	25	0.159644	-0.0043233	0.00562292	0.449177
				Inverse variance weighted	27	32.6992	26	0.171006
	GCST90274773	T-cell surface glycoprotein CD5 levels	DD	MR Egger	29	37.4131	27	0.0876108	-0.0044663	0.00678205	0.515768
				Inverse variance weighted	29	38.0141	28	0.0981331
	GCST90274775	CUB domain-containing protein 1 levels	DD	MR Egger	35	39.4264	33	0.20447	-0.003836	0.00406655	0.352377
				Inverse variance weighted	35	40.4895	34	0.205659
	GCST90274792	Glial cell line-derived neurotrophic factor levels	DD	MR Egger	24	17.9693	22	0.707807	0.00044651	0.00527211	0.933272
				Inverse variance weighted	24	17.9765	23	0.758764
	GCST90274795	Interleukin-10 levels	DD	MR Egger	33	42.2466	31	0.085751	-0.0020897	0.00547186	0.705142
				Inverse variance weighted	33	42.4453	32	0.102555
	GCST90274815	Interleukin-6 levels	DD	MR Egger	13	4.29519	11	0.960473	0.00040998	0.00758898	0.957886
				Inverse variance weighted	13	4.29811	12	0.977437
Mediation MR Analysis		T-cell surface glycoprotein CD5 levels	inosine 5'-phosphate biosynthesis I	MR Egger	15	6.90429	13	0.907016	-0.0089174	0.0155348	0.575746
				Inverse variance weighted	15	7.2338	14	0.925323
		T-cell surface glycoprotein CD5 levels	g_Bilophila	MR Egger	15	10.0537	13	0.689539	-0.0018014	0.0163182	0.913783
				Inverse variance weighted	15	10.0659	14	0.757352
Supplementary Table S7B: Heterogeneity and Pleiotropy in All Reverse MR analyses.
Category	GWAS ID	Exposure	Outcome	Methods	nSNPs	HETEROGENEITY			HORIZONTAL PLEIOTROPY
						Q	Q DEGREES OF FREEDOM	Q P-VALUE	MR-EGGER REGRESSION
									EGGER INTERCEPT	SE	P-VALUE
18 Gut Microbiome Features	GCST90027675	DD	f_Oscillospiraceae	MR Egger	149	134.141	147	0.768474	0.00697779	0.00501709	0.166386
				Inverse variance weighted	149	136.075	148	0.749726
	GCST90027796	DD	s_Oscillibacter_unclassified	MR Egger	149	132.164	147	0.804276	0.00682504	0.00501619	0.175722
				Inverse variance weighted	149	134.015	148	0.788407
	GCST90027714	DD	g_Oscillibacter	MR Egger	149	133.9	147	0.772996	0.00703254	0.00501721	0.163118
				Inverse variance weighted	149	135.865	148	0.753817
	GCST90027612	DD	PWY-7209	MR Egger	149	151.36	147	0.385684	-0.002563	0.0061232	0.676137
				Inverse variance weighted	149	151.54	148	0.40407
	GCST90027471	DD	GLCMANNANAUT-PWY	MR Egger	149	129.001	147	0.854652	-0.0042672	0.00498499	0.393381
				Inverse variance weighted	149	129.734	148	0.857609
	GCST90027569	DD	PWY-6123	MR Egger	149	164.517	147	0.153359	0.00626249	0.00525265	0.235083
				Inverse variance weighted	149	166.107	148	0.146686
	GCST90027615	DD	PWY-7221	MR Egger	149	161.705	147	0.192386	-0.0009797	0.00523868	0.851904
				Inverse variance weighted	149	161.743	148	0.207878
	GCST90027518	DD	PWY-1297	MR Egger	149	166.831	147	0.12574	0.0105562	0.00532075	0.0491216
				Inverse variance weighted	149	171.298	148	0.09221
	GCST90027808	DD	s_Veillonella_unclassified	MR Egger	149	120.38	147	0.947171	-0.0008366	0.00909381	0.926826
				Inverse variance weighted	149	120.389	148	0.953304
	GCST90027450	DD	ARO-PWY	MR Egger	149	128.66	147	0.859556	-0.0052596	0.00494303	0.289053
				Inverse variance weighted	149	129.792	148	0.856775
	GCST90027638	DD	PYRIDNUCSYN-PWY	MR Egger	149	149.163	147	0.434709	-0.001024	0.00501134	0.83837
				Inverse variance weighted	149	149.206	148	0.456751
	GCST90027656	DD	c_Negativicutes	MR Egger	149	177.24	147	0.0451647	0.00305139	0.00596371	0.609657
				Inverse variance weighted	149	177.555	148	0.0491263
	GCST90027742	DD	c_Negativicutes.o_Selenomonadales	MR Egger	149	177.241	147	0.045156	0.00305032	0.00596374	0.609784
				Inverse variance weighted	149	177.557	148	0.0491182
	GCST90027730	DD	g_Bilophila	MR Egger	149	149.077	147	0.436676	-0.0024171	0.00525128	0.645988
				Inverse variance weighted	149	149.292	148	0.454781
	GCST90027446	DD	ANAEROFRUCAT-PWY	MR Egger	149	137.865	147	0.69326	-0.0004589	0.00500424	0.927055
				Inverse variance weighted	149	137.874	148	0.713483
	GCST90027855	DD	s_Roseburia_intestinalis	MR Egger	149	158.706	146	0.223093	-0.0033352	0.00626558	0.595325
				Inverse variance weighted	149	159.014	147	0.235427
	GCST90027564	DD	PWY-5941	MR Egger	149	163.804	147	0.162676	-0.0044326	0.00619679	0.475559
				Inverse variance weighted	149	164.374	148	0.169249
	GCST90027534	DD	PWY-4984	MR Egger	149	119.833	117	0.410117	0.0104314	0.00630305	0.10061
				Inverse variance weighted	149	122.638	118	0.366425
6 Inflammation-related Proteins	GCST90274764	DD	Eotaxin levels	MR Egger	196	200.453	194	0.360241	0.0020153	0.00303826	0.507921
				Inverse variance weighted	196	200.908	195	0.370748
	GCST90274773	DD	T-cell surface glycoprotein CD5 levels	MR Egger	198	198.442	196	0.43782	0.00150787	0.00292043	0.606215
				Inverse variance weighted	198	198.712	197	0.452405
	GCST90274775	DD	CUB domain-containing protein 1 levels	MR Egger	198	216.815	196	0.146945	-4.69e-05	0.00298779	0.987479
				Inverse variance weighted	198	216.815	197	0.158666
	GCST90274792	DD	Glial cell line-derived neurotrophic factor levels	MR Egger	197	207.444	195	0.25759	-0.0025431	0.00299118	0.396261
				Inverse variance weighted	197	208.213	196	0.261739
	GCST90274795	DD	Interleukin-10 levels	MR Egger	198	187.106	196	0.663636	-0.0004682	0.00294312	0.87377
				Inverse variance weighted	198	187.131	197	0.681542
	GCST90274815	DD	Interleukin-6 levels	MR Egger	198	168.859	196	0.920094	0.0021015	0.00293161	0.474325
				Inverse variance weighted	198	169.372	197	0.923473
Mediation MR Analysis		inosine 5'-phosphate biosynthesis I	T-cell surface glycoprotein CD5 levels	MR Egger	6	6.5949	4	0.158909	0.0299857	0.0349299	0.43904
				Inverse variance weighted	6	7.80991	5	0.167028
		g_Bilophila	T-cell surface glycoprotein CD5 levels	MR Egger	6	0.842099	4	0.932717	0.031322	0.041269	0.490135
				Inverse variance weighted	6	1.41814	5	0.922319
Note: DD, diverticular disease; SNP, single nucleotide polymorphism; MR, Mendelian Randomization; PWY-7209, superpathway of pyrimidine ribonucleosides degradation; GLCMANNANAUT-PWY, the superpathway of N-acetylglucosamine; PWY-6123, inosine 5'-phosphate biosynthesis I; PWY-7221, guanosine ribonucleotides de novo biosynthesis; PWY-1297, superpathway of purine deoxyribonucleoside degradation; ARO-P…
